# Supplementary material for: Metabolomic Insights into COVID-19 Severity: A Scoping Review
Source: Metabolites. 2024 Nov 12;14(11):617. doi: 10.3390/metabo14110617 (PMC11596841; doi:10.3390/metabo14110617)
Supplement: Supplementary file 1 [file metabolites-14-00617-s001.zip]

Archive with 2 entries (2 files):
- metabolites-3258774-SM-11.12.pdf
- metabolites-3258774--Supplementary table 1.xlsx
