# Supplementary material for: Metabolomic Insights into COVID-19 Severity: A Scoping Review
Source: Metabolites. 2024 Nov 12;14(11):617. doi: 10.3390/metabo14110617 (PMC11596841; doi:10.3390/metabo14110617)
Supplement: Supplementary file 1 [file metabolites-14-00617-s001.zip › metabolites-3258774--Supplementary table 1.xlsx]

## Sheet: Sheet1
Table S1: Selected Articles From The Sources
150 articles from the different sources
PubMed Central (47 articles) Last date searched: September 2023	DOAJ (92 articles) Last date searched: September 2023	BioMed Central (11 articles) Last date searched: September 2023
1H qNMR-Based Metabolomics Discrimination of Covid-19 Severity *	Alterations in the Kynurenine–Tryptophan Pathway and Lipid Dysregulation Are Preserved Features of COVID-19 in Hemodialysis	Metabolomic differences between COVID-19 and H1N1 influenza induced ARDS
A contemporary insight of metabolomics approach for COVID-19: Potential for novel therapeutic and diagnostic targets	Amino Acid Metabolism is Significantly Altered at the Time of Admission in Hospital for Severe COVID-19 Patients: Findings from Longitudinal Targeted Metabolomics Analysis	Characterization of oral and gut microbiome and plasma metabolomics in COVID-19 patients after 1-year follow-up
A Metabolomics approach for the diagnosis Of SecondAry InfeCtions in COVID-19 (MOSAIC): a study protocol	An Altered Metabolism in Leukocytes Showing in vitro igG Memory From SARS-CoV-2-Infected Patients	Gut microbiota imbalance in colorectal cancer patients, the risk factor of COVID-19 mortality
Adaptation of Metabolomics and Microbiomic Research Protocols During the COVID-19 Pandemic	An NMR-Based Model to Investigate the Metabolic Phenoreversion of COVID-19 Patients throughout a Longitudinal Study	Urine-based multi-omic comparative analysis of COVID-19 and bacterial sepsis-induced ARDS
Amino Acid Metabolism is Significantly Altered at the Time of Admission in Hospital for Severe COVID-19 Patients: Findings from Longitudinal Targeted Metabolomics Analysis *	An integrated analysis and comparison of serum, saliva and sebum for COVID-19 metabolomics	Dehydration is associated with production of organic osmolytes and predicts physical long-term symptoms after COVID-19: a multicenter cohort study
An integrated analysis and comparison of serum, saliva and sebum for COVID-19 metabolomics	Application of omics technology to combat the COVID‐19 pandemic	Understanding metabolic alterations after SARS-CoV-2 infection: insights from the patients’ oral microenvironmental metabolites
Author Correction: Targeted metabolomics identifies high performing diagnostic and prognostic biomarkers for COVID-19	Applications of liquid chromatography-mass spectrometry based metabolomics in predictive and personalized medicine	Revisiting potential value of antitumor drugs in the treatment of COVID-19
Characteristics of mental health implications and plasma metabolomics in patients recently recovered from COVID-19	Author Correction: Targeted metabolomics identifies high performing diagnostic and prognostic biomarkers for COVID-19	Circulating N-formylmethionine and metabolic shift in critical illness: a multicohort metabolomics study
Characterization of oral and gut microbiome and plasma metabolomics in COVID-19 patients after 1-year follow-up	Biological and Clinical Factors Contributing to the Metabolic Heterogeneity of Hospitalized Patients with and without COVID-19	IFN-γ and TNF-α drive a CXCL10+ CCL2+ macrophage phenotype expanded in severe COVID-19 lungs and inflammatory diseases with tissue inflammation
Combining Semi-Targeted Metabolomics and Machine Learning to Identify Metabolic Alterations in the Serum and Urine of Hospitalized Patients with COVID-19 *	COVID-19 outcome prediction by integrating clinical and metabolic data using machine learning algorithms	Sex differences in the human metabolome
Comments on metabolomics in asthma and atopic dermatitis, and patient care during the COVID‐19 pandemic	COVIDomics: The Proteomic and Metabolomic Signatures of COVID-19	Mass spectrometry-based proteomics in basic and translational research of SARS-CoV-2 coronavirus and its emerging mutants
Comprehensive Meta-Analysis of COVID-19 Global Metabolomics Datasets *	Characteristics of mental health implications and plasma metabolomics in patients recently recovered from COVID-19
Covid-19 Automated Diagnosis and Risk Assessment through Metabolomics and Machine Learning *	Characterization of oral and gut microbiome and plasma metabolomics in COVID-19 patients after 1-year follow-up
Discovery of the key active compounds in Citri Reticulatae Pericarpium (Citrus reticulata “Chachi”) and their therapeutic potential for the treatment of COVID-19 based on comparative metabolomics and network pharmacology	Circulating pyruvate is a potent prognostic marker for critical COVID-19 outcomes
Heritability of Protein and Metabolite Biomarkers Associated with COVID-19 Severity: A Metabolomics and Proteomics Analysis	Combined Metabolic Activators Accelerates Recovery in Mild‐to‐Moderate COVID‐19
Diagnostic, prognostic, and mechanistic biomarkers of COVID-19 identified by mass spectrometric metabolomics	Combining Semi-Targeted Metabolomics and Machine Learning to Identify Metabolic Alterations in the Serum and Urine of Hospitalized Patients with COVID-19
Inactivation of SARS-CoV-2 and COVID-19 Patient Samples for Contemporary Immunology and Metabolomics Studies	Comprehensive Meta-Analysis of COVID-19 Global Metabolomics Datasets
Inflammatory Bowel Disease and COVID-19: How Microbiomics and Metabolomics Depict Two Sides of the Same Coin	Corrigendum: Plasma Markers of Disrupted Gut Permeability in Severe COVID-19 Patients
Longitudinal metabolomics of human plasma reveals prognostic markers of COVID-19 disease severity	Crosstalk between COVID-19 Infection and Kidney Diseases: A Review on the Metabolomic Approaches
Longitudinal Metabolomics of Human Plasma Reveals Robust Prognostic Markers of COVID-19 Disease Severity	Cross-talk between red blood cells and plasma influences blood flow and omics phenotypes in severe COVID-19
Longitudinal Metabolomics Reveals Ornithine Cycle Dysregulation Correlates With Inflammation and Coagulation in COVID-19 Severe Patients	Discovery of the key active compounds in Citri Reticulatae Pericarpium (Citrus reticulata “Chachi”) and their therapeutic potential for the treatment of COVID-19 based on comparative metabolomics and network pharmacology
Metabolite profile of COVID-19 revealed by UPLC-MS/MS-based widely targeted metabolomics	Distinct Metabolic Profile Associated with a Fatal Outcome in COVID-19 Patients during the Early Epidemic in Italy
Metabolomics analysis identifies glutamic acid and cystine imbalances in COVID-19 patients without comorbid conditions. Implications on redox homeostasis and COVID-19 pathophysiology	Editorial: Reviews in metabolomics: Personalized and predictive medicine of infectious diseases
Metabolomics analysis reveals a modified amino acid metabolism that correlates with altered oxygen homeostasis in COVID-19 patients	High-throughput approaches of diagnosis and therapies for COVID-19: antibody panels, proteomics and metabolomics
Metabolomics as a powerful tool for diagnostic, pronostic and drug intervention analysis in COVID-19	Immunometabolic signatures predict risk of progression to sepsis in COVID-19.
Metabolomics by magnetic resonance spectroscopy may not sufficiently explain “brain fog” in neuro-COVID	Immunomodulatory fecal metabolites are associated with mortality in COVID-19 patients with respiratory failure
Metabolomics Diagnosis of COVID-19 from Exhaled Breath Condensate	Inflammatory Bowel Disease and COVID-19: How Microbiomics and Metabolomics Depict Two Sides of the Same Coin
Metabolomics in the Diagnosis and Prognosis of COVID-19	Integrative metabolomic and proteomic signatures define clinical outcomes in severe COVID-19
Metabolomics Markers of COVID-19 Are Dependent on Collection Wave	Kynurenine and Hemoglobin as Sex-Specific Variables in COVID-19 Patients: A Machine Learning and Genetic Algorithms Approach
Metabolomics of exhaled breath in critically ill COVID-19 patients: A pilot study	Laboratory Biomarkers for Diagnosis and Prognosis in COVID-19
Metabolomics reveals sex-specific metabolic shifts and predicts the duration from positive to negative in non-severe COVID-19 patients during recovery process	Large-Scale Plasma Analysis Revealed New Mechanisms and Molecules Associated with the Host Response to SARS-CoV-2
Metabolomics study of COVID-19 patients in four different clinical stages	Longitudinal Metabolomics Reveals Ornithine Cycle Dysregulation Correlates With Inflammation and Coagulation in COVID-19 Severe Patients
Metabolomics to Predict Antiviral Drug Efficacy in COVID-19	Metabolic Profiling at COVID-19 Onset Shows Disease Severity and Sex-Specific Dysregulation
Metabolomics, Microbiomics, Machine learning during the COVID‐19 pandemic	Metabolic Reprogramming in SARS-CoV-2 Infection Impacts the Outcome of COVID-19 Patients
Micronutrient deficiencies in patients with COVID-19: how metabolomics can contribute to their prevention and replenishment	Metabolic Signatures Associated with Severity in Hospitalized COVID-19 Patients
Plasma metabolomics and gene regulatory networks analysis reveal the role of nonstructural SARS-CoV-2 viral proteins in metabolic dysregulation in COVID-19 patients	Metabolic Signatures of Type 2 Diabetes Mellitus and Hypertension in COVID-19 Patients With Different Disease Severity
Proteomics and metabonomics analyses of Covid-19 complications in patients with pulmonary fibrosis	Metabolic and Lipidomic Markers Differentiate COVID-19 From Non-Hospitalized and Other Intensive Care Patients
Saliva NMR-Based Metabolomics in the War Against COVID-19	Metabolite profile of COVID-19 revealed by UPLC-MS/MS-based widely targeted metabolomics
Sera Metabolomics Characterization of Patients at Different Stages in Wuhan Identifies Critical Biomarkers of COVID-19	Metabolite, protein, and tissue dysfunction associated with COVID-19 disease severity
Targeted metabolomics identifies high performing diagnostic and prognostic biomarkers for COVID-19	Metabolomic Profiling of Plasma Reveals Differential Disease Severity Markers in COVID-19 Patients
Towards risk stratification and prediction of disease severity and mortality in COVID-19: Next generation metabolomics for the measurement of host response to COVID-19 infection	Metabolomic diferences between COVID-19 and H1N1 influenza induced ARDS
Uneven metabolic and lipidomic profiles in recovered COVID‐19 patients as investigated by plasma NMR metabolomics	Metabolomic/lipidomic profiling of COVID-19 and individual response to tocilizumab.
Untargeted metabolomics of COVID-19 patient serum reveals potential prognostic markers of both severity and outcome	Metabolomics Diagnosis of COVID-19 from Exhaled Breath Condensate
Untargeted saliva metabolomics by liquid chromatography—Mass spectrometry reveals markers of COVID-19 severity	Metabolomics analysis identifies glutamic acid and cystine imbalances in COVID-19 patients without comorbid conditions. Implications on redox homeostasis and COVID-19 pathophysiology
Urinary angiotensin-converting enzyme 2 and metabolomics in COVID-19-mediated kidney injury	Metabolomics analysis reveals a modified amino acid metabolism that correlates with altered oxygen homeostasis in COVID-19 patients
Urine metabolomics links dysregulation of the tryptophan-kynurenine pathway to inflammation and severity of COVID-19	Metabolomics as a powerful tool for diagnostic, pronostic and drug intervention analysis in COVID-19
Using an untargeted metabolomics approach to analyze serum metabolites in COVID-19 patients with nucleic acid turning negative	Metabolomics in the Diagnosis and Prognosis of COVID-19
	Metabolomics of exhaled breath in critically ill COVID-19 patients: A pilot study
	Metabolomics reveals sex-specific metabolic shifts and predicts the duration from positive to negative in non-severe COVID-19 patients during recovery process
	Metabolomics study of COVID-19 patients in four different clinical stages
	Metabolomics-based investigation of SARS-CoV-2 vaccination (Sinovac) reveals an immune-dependent metabolite biomarker
	Micronutrient deficiencies in patients with COVID-19: how metabolomics can contribute to their prevention and replenishment
	Multi-Omics Reveals Mechanisms of Partial Modulation of COVID-19 Dysregulation by Glucocorticoid Treatment
	Multi-omic analysis reveals enriched pathways associated with COVID-19 and COVID-19 severity
	N6-Acetyl-L-Lysine and p-Cresol as Key Metabolites in the Pathogenesis of COVID-19 in Obese Patients
	New Insights into the Identification of Metabolites and Cytokines Predictive of Outcome for Patients with Severe SARS-CoV-2 Infection Showed Similarity with Cancer
	Oral Bacteriotherapy Reduces the Occurrence of Chronic Fatigue in COVID-19 Patients
	Persistence of Metabolomic Changes in Patients during Post-COVID Phase: A Prospective, Observational Study
	Plasma Markers of Disrupted Gut Permeability in Severe COVID-19 Patients
	Plasma Metabolome Alterations Discriminate between COVID-19 and Non-COVID-19 Pneumonia
	Plasma Metabolomic Alterations Induced by COVID-19 Vaccination Reveal Putative Biomarkers Reflecting the Immune Response
	Plasma Metabolomic Profiles in Recovered COVID-19 Patients without Previous Underlying Diseases 3 Months After Discharge
	Plasma Oxylipins and Their Precursors Are Strongly Associated with COVID-19 Severity and with Immune Response Markers
	Plasma metabolomics and gene regulatory networks analysis reveal the role of nonstructural SARS-CoV-2 viral proteins in metabolic dysregulation in COVID-19 patients
	Plasma proteomic and metabolomic characterization of COVID-19 survivors 6 months after discharge
	Predictive Biomarkers of Intensive Care Unit and Mechanical Ventilation Duration in Critically-Ill Coronavirus Disease 2019 Patients
	Profiling metabolites and lipoproteins in COMETA, an Italian cohort of COVID-19 patients.
	Proinflammatory Innate Cytokines and Distinct Metabolomic Signatures Shape the T Cell Response in Active COVID-19
	Proteomic and Metabolomic Signatures Associated With the Immune Response in Healthy Individuals Immunized With an Inactivated SARS-CoV-2 Vaccine
	Proteomics and metabonomics analyses of Covid-19 complications in patients with pulmonary fibrosis
	Redefining COVID-19 Severity and Prognosis: The Role of Clinical and Immunobiotypes
	Salivary Metabolomic Analysis Reveals Amino Acid Metabolism Shift in SARS-CoV-2 Virus Activity and Post-Infection Condition
	Sera Metabolomics Characterization of Patients at Different Stages in Wuhan Identifies Critical Biomarkers of COVID-19
	Serum Metabolic Correlates of the Antibody Response in Subjects Receiving the Inactivated COVID-19 Vaccine
	Serum metabolomic abnormalities in survivors of non-severe COVID-19
	Seven secrets of COVID-19: fever, ACE2 receptors, gut-lung axis, metabolomics, microbiomics, probiotics, diet
	Severe COVID-19 Is Characterised by Perturbations in Plasma Amines Correlated with Immune Response Markers, and Linked to Inflammation and Oxidative Stress
	Signatures of Mitochondrial Dysfunction and Impaired Fatty Acid Metabolism in Plasma of Patients with Post-Acute Sequelae of COVID-19 (PASC)
	Targeted metabolomics identifies high performing diagnostic and prognostic biomarkers for COVID-19
	The Ability to Normalise Energy Metabolism in Advanced COVID-19 Disease Seems to Be One of the Key Factors Determining the Disease Progression—A Metabolomic NMR Study on Blood Plasma
	The Serum Metabolome of Moderate and Severe COVID-19 Patients Reflects Possible Liver Alterations Involving Carbon and Nitrogen Metabolism
	The role of multi-omics in the diagnosis of COVID-19 and the prediction of new therapeutic targets
	Towards risk stratification and prediction of disease severity and mortality in COVID-19: Next generation metabolomics for the measurement of host response to COVID-19 infection.
	Understanding metabolic alterations after SARS-CoV-2 infection: insights from the patients’ oral microenvironmental metabolites
	Understanding protection from SARS-CoV-2 using metabolomics
	Untargeted Metabolic Profiling of Extracellular Vesicles of SARS-CoV-2-Infected Patients Shows Presence of Potent Anti-Inflammatory Metabolites
	Untargeted analysis in post-COVID-19 patients reveals dysregulated lipid pathways two years after recovery
	Untargeted plasma metabolomic fingerprinting highlights several biomarkers for the diagnosis and prognosis of coronavirus disease 19
	Untargeted saliva metabolomics by liquid chromatography-Mass spectrometry reveals markers of COVID-19 severity.
	Urine Metabolites Enable Fast Detection of COVID-19 Using Mass Spectrometry
	Urine metabolomics links dysregulation of the tryptophan-kynurenine pathway to inflammation and severity of COVID-19
	Using an untargeted metabolomics approach to analyze serum metabolites in COVID-19 patients with nucleic acid turning negative

## Sheet: Reports sough for retrieval
Summarized articles based on purpose of study for further inclusion/exclusion (Reports sought for retrieval)	Main author	Year of publicaton	Purpose of study
1H qNMR-Based Metabolomics Discrimination of Covid-19 Severity *	Banny S B Correira	2022	Predict severity
Integrated analysis and comparison of serum, saliva and sebum for COVID19 metabolomics			Analyze metabolomics in different biofluids
Targeted metabolomics identifies high performing diagnostic and prognostic biomarkers for COVID19*	Yamile Lopez Hernandez	2022-01-01	Predict course of illness
Combining semi-targeted metabolomics and machine learning to identify metabolic alterations in the serum and urine of hospitalized patients with COVID19*	Gerard Baiges-Gaya	2023-01-12	Identify metabolites found in the serum and urine of hospitalized patients with COVID-19.
Comprehensive Meta-Analysis of COVID-19 Global Metabolomics Datasets*	Zhiqiang Pang	09-jan-2021	Analyze global metabolomics datasets related to COVID-19 from 3 countries to identify robust molecular signatures that could inform clinical care and therapeutic development.
Covid-19 Automated Diagnosis and Risk Assessment through Metabolomics and Machine Learning*	Jeany Delafiori	2021	Develop an efficient diagnostic method for COVID-19 that combines a machine learning-based algorithm with mass spectrometry.
Plasma Metabolomic Characterization of SARS-COV-2 omicron infection*	Xue Li	2023-04-19	Metabolomic characterization
Amino Acid Metabolism is Significantly Altered at the Time of Admission in Hospital for Severe COVID-19 Patients: Findings from Longitudinal Targeted Metabolomics Analysis *	Laura Ansone	08-Dec-2021	Assess the changes in serum metabolomic profiles of severe COVID-19 patients over time to identify metabolic markers linked to the disease´s clinical severity
Diagnostic, prognostic, and mechanistic biomarkers of COVID-19 identified by mass spectrometric metabolomics*	Melanie Bourgin	24-February-2024	Identify key biomarkers and undertand the disease´s metabolic impacts
Longutidunal metabolomics of human plasma reveals prognostic markers of COVID-19 disease severity *	Miriam Sindelar	2021	Identify prognostic markers in human plasma that can predict the severity of COVID-19 using longitudinal metabolomics.
Discovery of the key active compounds in Citri Reticulatae Pericarpium (Citrus reticulata “Chachi”) and their therapeutic potential for the treatment of COVID-19 based on comparative metabolomics and network pharmacology
Heritability of Protein and Metabolite Biomarkers Associated with COVID-19 Severity: A Metabolomics and Proteomics Analysis	Amelia K Haj	27-Dec-2022	Determine whether protein and metabolite changes associated with SARS-COV-2 infection, which have been previously linked to COVID-19 severity, are part of heritable metabolic pathways in erythrocytes.
Diagnostic, prognostic, and mechanistic biomarkers of COVID-19 identified by mass spectrometric metabolomics*	Melanie Bourgin	24-February-2024	Critically asssess mass spectrometric metabolomic studies on SARS-COV-2 patients to identify key biomarkers and understand their link to disease progression and immune responses.
Inactivation of SARS-CoV-2 and COVID-19 Patient Samples for Contemporary Immunology and Metabolomics Studies			no
Inflammatory Bowel Disease and COVID-19: How Microbiomics and Metabolomics Depict Two Sides of the Same Coin			no
Longitudinal metabolomics of human plasma reveals prognostic markers of COVID-19 disease severity*	Miriam Sindelar	2021-07-21	The study aims to use metabolomics and machine learning to create a predictive model for COVID-19 disease severity based on plasma samples, facilitating early and effective clinical management.
Longitudinal Metabolomics Reveals Ornithine Cycle Dysregulation Correlates With Inflammation and Coagulation in COVID-19 Severe Patients*	Tao Li	03-Dec-2021	The study aims to analyze the dynamic changes in the serum metabolome of COVID-19 patients, exploring their relationship with disease progression and understanding potential mechanisms of COVID-19 pathogenicity.
Metabolite profile of COVID-19 revealed by UPLC-MS/MS-based widely targeted metabolomics *	Jun Liu	2022-07-18	The study aims to assess the serum metabolomic profiles of COVID-19 patients (both mild and severe) in comparison to healthy controls and patients with community-acquired pneumonia, using UPLC-MS/MS, to understand the pathophysiological mechanisms and inform potential treatment strategies.
Metabolomics analysis identifies glutamic acid and cystine imbalances in COVID-19 patients without comorbid conditions. Implications on redox homeostasis and COVID-19 pathophysiology*	Jose C. Paez	2022-09-20	The study aims to identify metabolic changes specifically caused by COVID-19-related hypoxemia in young male patients without pre-existing comorbidities.
Metabolomics analysis reveals a modified amino acid metabolism that correlates with altered oxygen homeostasis in COVID-19 patients*	Jose C. Paez	2021-03-18	Severity
Metabolomics as a powerful tool for diagnostic, pronostic and drug intervention analysis in COVID-19*	Chiara Bruzzone	2023-02-15	Discrimination of patients according to severity
Metabolomics by magnetic resonance spectroscopy may not sufficiently explain “brain fog” in neuro-COVID			no
Metabolomics Diagnosis of COVID-19 from Exhaled Breath Condensate			no
Metabolomics in the Diagnosis and Prognosis of COVID-19			no
Metabolomics Markers of COVID-19 Are Dependent on Collection Wave			no
Metabolomics of exhaled breath in critically ill COVID-19 patients: A pilot study*	Stanislas Grassin-Deyle	Jan-2021	Evaluate the potential of metabolomics-based approaches for diagnosing COVID-19, screening large populations, and predicting disease outcomes, while emphasizing the need for test method standardization and clinical validation.
Metabolomics reveals sex-specific metabolic shifts and predicts the duration from positive to negative in non-severe COVID-19 patients during recovery process
Metabolomics study of COVID-19 patients in four different clinical stages	Alberto Valdes	31-Jan-2022	The study aims to identify biomarkers through metabolomics that can help understand COVID-19 illness progression and predict patient outcomes based on early-stage infection metabolite profiles.
Metabolomics to Predict Antiviral Drug Efficacy in COVID-19			no
Metabolomics, Microbiomics, Machine learning during the COVID‐19 pandemic			no
Micronutrient deficiencies in patients with COVID-19: how metabolomics can contribute to their prevention and replenishment			no
Plasma metabolomics and gene regulatory networks analysis reveal the role of nonstructural SARS-CoV-2 viral proteins in metabolic dysregulation in COVID-19 patients	V.A Ivanisenko	2022-11-20	The purpose of the study is to evaluate disease progression in COVID-19 patients through metabolomic analysis of blood plasma samples
Proteomics and metabonomics analyses of Covid-19 complications in patients with pulmonary fibrosis	Jianrong Yang	2021-07-16	Understand the pathogenesis of pulmonary fibrosis in Covid-19 cases by analyzing its progression, using proteomics and metabolomics to identify disease-related signaling pathways, and to provide evidence for potential serum biomarkers and targeted therapies for patients with Covid-19.
Saliva NMR-Based Metabolomics in the War Against COVID-19	Gilson Costa Dos Santos Junior	15-Dec-2020	Understand the pathophysiological fingerprint and pathways of COVID-19 using metabolomics-related approaches, specifically focusing on the metabolomic profile of saliva, to explain the diverse clinical phenotypes, monitor disease progression, and assess therapeutic treatments.
Sera Metabolomics Characterization of Patients at Different Stages in Wuhan Identifies Critical Biomarkers of COVID-19	Meijia Gu	2022-05-02	identify systemic features and critical biomarkers of COVID-19 to enable early intervention and predict the clinical disease course.
Targeted metabolomics identifies high performing diagnostic and prognostic biomarkers for COVID-19	Yamile Lopez-Hernandez	2021-07-19	use targeted metabolomics to identify potential COVID-19 biomarkers that can predict the course of the illness.
Towards risk stratification and prediction of disease severity and mortality in COVID-19: Next generation metabolomics for the measurement of host response to COVID-19 infection	Paulo D´Amora	01-Dec-2021	determine if these metabolic signatures can serve as prognostic markers for predicting disease severity and mortality in COVID-19 patients
Uneven metabolic and lipidomic profiles in recovered COVID‐19 patients as investigated by plasma NMR metabolomics			no
Untargeted metabolomics of COVID-19 patient serum reveals potential prognostic markers of both severity and outcome	Ivayla Roberts	20-Dec-2021	provide a well-powered, untargeted metabolomics assessment of 120 COVID-19 patient samples acquired at hospital admission with the aim to predict the patient's infection severity (whether it's mild or severe) and potential outcome (whether the patient will be discharged or deceased).
Untargeted saliva metabolomics by liquid chromatography—Mass spectrometry reveals markers of COVID-19 severity	Cecile F Frampas	2022-09-22	explore the potential of saliva metabolomics, specifically focusing on amino acids, in distinguishing between high severity and low severity COVID-19 patients.
Urinary angiotensin-converting enzyme 2 and metabolomics in COVID-19-mediated kidney injury			no
Urine metabolomics links dysregulation of the tryptophan-kynurenine pathway to inflammation and severity of COVID-19	Joseph P. Dewulf	15-june-2022	investigate the potential association between urine metabolites and the severity of COVID-19.
Using an untargeted metabolomics approach to analyze serum metabolites in COVID-19 patients with nucleic acid turning negative			no
Alterations in the Kynurenine–Tryptophan Pathway and Lipid Dysregulation Are Preserved Features of COVID-19 in Hemodialysis			no
An Altered Metabolism in Leukocytes Showing in vitro igG Memory From SARS-CoV-2-Infected Patients			no
An NMR-Based Model to Investigate the Metabolic Phenoreversion of COVID-19 Patients throughout a Longitudinal Study	Ruben-Gil Redondo		investigate and characterize the natural progression (phenoreversion) of COVID-19 at the molecular level over time, specifically focusing on the metabolic and immunological changes in patients.
An integrated analysis and comparison of serum, saliva and sebum for COVID-19 metabolomics			no
Application of omics technology to combat the COVID‐19 pandemic			no
Applications of liquid chromatography-mass spectrometry based metabolomics in predictive and personalized medicine			no
Biological and Clinical Factors Contributing to the Metabolic Heterogeneity of Hospitalized Patients with and without COVID-19	Angelo D´Alessandro	2021-09-02	understand the independent and overlapping metabolic features of samples from acutely ill patients who tested either positive or negative for COVID-19
COVID-19 outcome prediction by integrating clinical and metabolic data using machine learning algorithms	Karen-E-Villagrana Bañuelos	2022	determine which set of data or combination of data (basic clinical profile or extended profile that includes metabolomic and immunological variables) is most effective in predicting various stages of the disease.
COVIDomics: The Proteomic and Metabolomic Signatures of COVID-19			no
Characterization of oral and gut microbiome and plasma metabolomics in COVID-19 patients after 1-year follow-up			no
Circulating pyruvate is a potent prognostic marker for critical COVID-19 outcomes	Victoria Ceperuelo-Mallafré	2022-09-14	investigate whether examining mitochondrial energy-related signalling metabolites, which are implicated in the host immune response to SARS-CoV-2 infection, can provide potential biomarkers for predicting the risk of severe COVID-19 illness.
Combined Metabolic Activators Accelerates Recovery in Mild‐to‐Moderate COVID‐19			no
Combining Semi-Targeted Metabolomics and Machine Learning to Identify Metabolic Alterations in the Serum and Urine of Hospitalized Patients with COVID-19	Gerard Baiges-Gaya	12-Jan-2023	study aims to compare the metabolic alterations in COVID-19 patients with those of healthy subjects and COVID-19-negative patients with bacterial infectious diseases.
Corrigendum: Plasma Markers of Disrupted Gut Permeability in Severe COVID-19 Patients			no
Crosstalk between COVID-19 Infection and Kidney Diseases: A Review on the Metabolomic Approaches			no
Cross-talk between red blood cells and plasma influences blood flow and omics phenotypes in severe COVID-19			no
Discovery of the key active compounds in Citri Reticulatae Pericarpium (Citrus reticulata “Chachi”) and their therapeutic potential for the treatment of COVID-19 based on comparative metabolomics and network pharmacology			no
Distinct Metabolic Profile Associated with a Fatal Outcome in COVID-19 Patients during the Early Epidemic in Italy	Elisa Sacon	2021-10-31	Identify potential biomarkers related to the disease prognosis and fatal outcome.
Editorial: Reviews in metabolomics: Personalized and predictive medicine of infectious diseases			no
Immunometabolic signatures predict risk of progression to sepsis in COVID-19.	Ana Sofia Herrera-Van Oostdam	30-Aug-2021	investigate the metabolic and cytokine profiles in plasma samples of COVID-19 patients of varying severity, and non-COVID-19 individuals, to understand the host-dependent dysregulation associated with the disease.
Immunomodulatory fecal metabolites are associated with mortality in COVID-19 patients with respiratory failure	Matthew R Stutz	2021-11-03	investigate the relationship between the intestinal microbiome, associated metabolites, and the progression of severe COVID-19.
Inflammatory Bowel Disease and COVID-19: How Microbiomics and Metabolomics Depict Two Sides of the Same Coin			no
Integrative metabolomic and proteomic signatures define clinical outcomes in severe COVID-19	Mustafa Buyukozkan	2022-07-15	uncover the novel pathogenic complexities of COVID-19 and to identify molecular signatures in the serum of patients that can predict clinical outcomes
Kynurenine and Hemoglobin as Sex-Specific Variables in COVID-19 Patients: A Machine Learning and Genetic Algorithms Approach			no
Laboratory Biomarkers for Diagnosis and Prognosis in COVID-19	Denise Bataglini	27-apr-2022	review and identify laboratory biomarkers that demonstrate significant diagnostic and prognostic value for risk stratification in COVID-19 patients
Large-Scale Plasma Analysis Revealed New Mechanisms and Molecules Associated with the Host Response to SARS-CoV-2	Elettra Barberis	2022-11-16	use an untargeted metabolomic and lipidomic approach to understand the host response to SARS-CoV-2 infection, identify potential plasma biomarkers linked to the severity of COVID-19, and uncover new mechanisms associated with the host response
Longitudinal Metabolomics Reveals Ornithine Cycle Dysregulation Correlates With Inflammation and Coagulation in COVID-19 Severe Patients	Tao Li	03-Dec-2021	systematically analyze the dynamic changes of the serum metabolome in COVID-19 patients, particularly their association with disease progression.	review of literature
Metabolic Profiling at COVID-19 Onset Shows Disease Severity and Sex-Specific Dysregulation	Francisco C Ceballos	2022-06-30	characterize the metabolic and cytokine profiles at the onset of COVID-19 and to determine their relationship with disease severity.
Metabolic Reprogramming in SARS-CoV-2 Infection Impacts the Outcome of COVID-19 Patients	Laura E Martinez-Gomez	2022-07-11	the study aimed to identify if certain amino acids or acylcarnitines could be potential biomarkers for predicting the severity of COVID-19 outcomes.
Metabolic Signatures Associated with Severity in Hospitalized COVID-19 Patients	Judith Marin-Corral	30-Apr-2021	assess the critical metabolic pathways that are altered in relation to disease severity in hospitalized COVID-19 patients
Metabolic Signatures of Type 2 Diabetes Mellitus and Hypertension in COVID-19 Patients With Different Disease Severity	Mohamed A Elrayess	10-Jan-2022	identify the metabolic signature associated with increased COVID-19 severity in patients with diabetes mellitus and hypertension.
Metabolic and Lipidomic Markers Differentiate COVID-19 From Non-Hospitalized and Other Intensive Care Patients			no
Metabolite profile of COVID-19 revealed by UPLC-MS/MS-based widely targeted metabolomics*	Jun Liu	2022-07-18	aims to screen the differentially expressed metabolites in these groups, analyze the main metabolic pathways involved, and determine if these metabolites can effectively discriminate between the different groups, especially between mild and severe COVID-19 cases.
Metabolite, protein, and tissue dysfunction associated with COVID-19 disease severity	Ali Rahnavard	2022-07-16	seeks to identify biological indicators associated with disease severity and understand their role in injury or infection responses, especially within the context of excessive systemic inflammation in COVID-19
Metabolomic Profiling of Plasma Reveals Differential Disease Severity Markers in COVID-19 Patients	Lucas Barbosa Oliveira	27-apr-2022	identify potential metabolic signatures that can discriminate between severe and non-severe cases of COVID-19.
Metabolomic diferences between COVID-19 and H1N1 influenza induced ARDS	Jose Angel Lorente	2021-11-15	compare the specificity of the metabolic alterations induced by COVID-19 or Influenza A pneumonia (IAP) in patients with acute respiratory distress syndrome (ARDS).
Metabolomic/lipidomic profiling of COVID-19 and individual response to tocilizumab.			no
Metabolomics-based investigation of SARS-CoV-2 vaccination (Sinovac) reveals an immune-dependent metabolite biomarker			no
Micronutrient deficiencies in patients with COVID-19: how metabolomics can contribute to their prevention and replenishment			no
Multi-Omics Reveals Mechanisms of Partial Modulation of COVID-19 Dysregulation by Glucocorticoid Treatment			no
Multi-omic analysis reveals enriched pathways associated with COVID-19 and COVID-19 severity	Danika Lipman	25-Apr-2022	determine key molecules and biological pathways associated with disease severity and status	Talks about genomics
N6-Acetyl-L-Lysine and p-Cresol as Key Metabolites in the Pathogenesis of COVID-19 in Obese Patients			no
New Insights into the Identification of Metabolites and Cytokines Predictive of Outcome for Patients with Severe SARS-CoV-2 Infection Showed Similarity with Cancer	Susan Constantini	2025-03-03	The researchers aimed to evaluate untargeted plasma metabolomics and cytokine profiling in patients with severe SARS-CoV-2 infection to identify any correlations between specific metabolites, cytokines/growth factors, and the outcomes for these patients.
Oral Bacteriotherapy Reduces the Occurrence of Chronic Fatigue in COVID-19 Patients			no
Persistence of Metabolomic Changes in Patients during Post-COVID Phase: A Prospective, Observational Study			no
Plasma Markers of Disrupted Gut Permeability in Severe COVID-19 Patients			no
Plasma Metabolome Alterations Discriminate between COVID-19 and Non-COVID-19 Pneumonia	Tushar H More	2022-11-02	compare the blood metabolome of patients with COVID-19 pneumonia, non-COVID-19 pneumonia, and controls to understand the systemic effects of these diseases on the systemic blood metabolome.
Plasma Metabolomic Alterations Induced by COVID-19 Vaccination Reveal Putative Biomarkers Reflecting the Immune Response			no
Plasma Metabolomic Profiles in Recovered COVID-19 Patients without Previous Underlying Diseases 3 Months After Discharge			no
Plasma Oxylipins and Their Precursors Are Strongly Associated with COVID-19 Severity and with Immune Response Markers	Naama Karu	2022-07-24	to understand the biochemistry of COVID-19 by analyzing the levels of various signalling lipids in plasma samples from patients with different COVID-19 severity.	Article only focuses in oxylipins
Plasma metabolomics and gene regulatory networks analysis reveal the role of nonstructural SARS-CoV-2 viral proteins in metabolic dysregulation in COVID-19 patients	V A Ivanisenko	2022-11-20	evaluate the progression of COVID-19 by performing a metabolomic analysis of blood plasma samples from COVID-19 patients and comparing them to controls.	Article doesn’t talk about severity
Plasma proteomic and metabolomic characterization of COVID-19 survivors 6 months after discharge			no
Predictive Biomarkers of Intensive Care Unit and Mechanical Ventilation Duration in Critically-Ill Coronavirus Disease 2019 Patients	Sara Taleb	12-Aug-2021	to detect early metabolic changes in critically-ill COVID-19 patients under invasive mechanical ventilation (IMV) in the intensive care unit (ICU) to determine if these changes can predict recovery patterns, specifically the length of stay (LOS) in the ICU and the duration under IMV.
Profiling metabolites and lipoproteins in COMETA, an Italian cohort of COVID-19 patients.	Veronica Ghini	21-Apr-2022	use metabolomics and lipidomics to analyze and define the biochemical alterations caused by COVID-19 in patients at various stages of infection and recovery, compared to post-recovery states.
Proinflammatory Innate Cytokines and Distinct Metabolomic Signatures Shape the T Cell Response in Active COVID-19			no
Proteomic and Metabolomic Signatures Associated With the Immune Response in Healthy Individuals Immunized With an Inactivated SARS-CoV-2 Vaccine			no
Proteomics and metabonomics analyses of Covid-19 complications in patients with pulmonary fibrosis	Jianrong Yang	2021-07-16	researchers analyzed medical records of 85 Covid-19 patients, focusing on the occurrence and progression of fibrosis.	more about proteomics
Redefining COVID-19 Severity and Prognosis: The Role of Clinical and Immunobiotypes	Jiram Torres-Ruiz	2021-09-08	identify and understand new biological characteristics that can explain the severity and prognosis (such as death and disease progression) of COVID-19.	more like literature review
Salivary Metabolomic Analysis Reveals Amino Acid Metabolism Shift in SARS-CoV-2 Virus Activity and Post-Infection Condition			no
Serum Metabolic Correlates of the Antibody Response in Subjects Receiving the Inactivated COVID-19 Vaccine			no
Serum metabolomic abnormalities in survivors of non-severe COVID-19			no
Seven secrets of COVID-19: fever, ACE2 receptors, gut-lung axis, metabolomics, microbiomics, probiotics, diet			no
Severe COVID-19 Is Characterised by Perturbations in Plasma Amines Correlated with Immune Response Markers, and Linked to Inflammation and Oxidative Stress	Naama Karu	2022-07-02	specifically examined and reported on the quantitative LC-MS/MS profiling of 56 amino acids and derivatives. The study aims to discern differences between ICU and ward patients in relation to their amino acid profiles and to identify correlations between these profiles and markers of immune response, inflammation, and oxidative stress.
Signatures of Mitochondrial Dysfunction and Impaired Fatty Acid Metabolism in Plasma of Patients with Post-Acute Sequelae of COVID-19 (PASC)			no
The Ability to Normalise Energy Metabolism in Advanced COVID-19 Disease Seems to Be One of the Key Factors Determining the Disease Progression—A Metabolomic NMR Study on Blood Plasma	Eva Baranonicova	2021-05-07	monitor and analyze the changes in the metabolomic response of blood plasma over time in patients with COVID-19 and to determine if there are discernible differences in these responses between patients with positive outcomes (survivors) and those with negative outcomes (worsening condition or non-survivors).
The Serum Metabolome of Moderate and Severe COVID-19 Patients Reflects Possible Liver Alterations Involving Carbon and Nitrogen Metabolism	Mariana Caterino	2021-09-02	investigate the metabolic pathways involved in the pathophysiology and progression of COVID-19.
The role of multi-omics in the diagnosis of COVID-19 and the prediction of new therapeutic targets			no
Towards risk stratification and prediction of disease severity and mortality in COVID-19: Next generation metabolomics for the measurement of host response to COVID-19 infection.	Paulo D´Amora	01-Dec-2021	explore the relationship between COVID-19 infection and specific metabolic signatures in the host, and to determine if these metabolic markers can be used to predict the severity and potential mortality of the disease.
Understanding metabolic alterations after SARS-CoV-2 infection: insights from the patients’ oral microenvironmental metabolites
Understanding protection from SARS-CoV-2 using metabolomics			no
Untargeted Metabolic Profiling of Extracellular Vesicles of SARS-CoV-2-Infected Patients Shows Presence of Potent Anti-Inflammatory Metabolites			no
Untargeted analysis in post-COVID-19 patients reveals dysregulated lipid pathways two years after recovery			no
Untargeted plasma metabolomic fingerprinting highlights several biomarkers for the diagnosis and prognosis of coronavirus disease 19	Celine Occelli	2022-09-29	investigate the metabolome of plasma samples from COVID-19 patients in order to identify prognosis biomarkers that can aid in the diagnosis and prognosis of SARS-CoV-2 infection.
Urine Metabolites Enable Fast Detection of COVID-19 Using Mass Spectrometry			no
Gut microbiota imbalance in colorectal cancer patients, the risk factor of COVID-19 mortality			no
Urine-based multi-omic comparative analysis of COVID-19 and bacterial sepsis-induced ARDS	Richa Batra	10-Aug-2022	conduct a comparative analysis of urine-based metabolomics and proteomics profiles from two different groups of ARDS patients: those with ARDS due to COVID-19 and those with ARDS induced by bacterial sepsis.
Dehydration is associated with production of organic osmolytes and predicts physical long-term symptoms after COVID-19: a multicenter cohort study			no
Understanding metabolic alterations after SARS-CoV-2 infection: insights from the patients’ oral microenvironmental metabolites			no
Revisiting potential value of antitumor drugs in the treatment of COVID-19			no
Circulating N-formylmethionine and metabolic shift in critical illness: a multicohort metabolomics study	Martin Ingi Sigurdsson	2022-10-19	investigate whether the response to N-formylmethionine, a molecule released during cell stress and degradation of mitochondria, is associated with changes in specific metabolites (metabolomic shift-related metabolites) in critically ill adults and if this response correlates with an increase in 28-day mortality.
IFN-γ and TNF-α drive a CXCL10+ CCL2+ macrophage phenotype expanded in severe COVID-19 lungs and inflammatory diseases with tissue inflammation			no
Sex differences in the human metabolome
Mass spectrometry-based proteomics in basic and translational research of SARS-CoV-2 coronavirus and its emerging mutants

## Sheet: Synthesis of findings
Articles read, summarized and selected	Main author	Reason for exclusion	Year of publicaton	Purpose of study				Participants					Days of sample collection				Mean age			Type of sample	Data acquisition	Targeted or untargeted	Statistical analysis		# of metabolites	Metabolites altered		Severity	Mortality	Pathways involved		Limitations	Conclusion
Articles selected (in green)								Non-COVID19 (controls)	COVID19	COVID19 pneumonia	COVID19 ARDS	Total					Non-COVID19	COVID19	Controls							Upregulated COVID19	Downregulated COVI19
1H qNMR-Based Metabolomics Discrimination of Covid-19 Severity	Banny S B Correira		2022	Predict severity				57	53	22	10	110	0				42 +- 19	Level 1: 46 +-15, Level 2: 57+-17; Level 3: 59+-11		plasma	H-NMR	Untargeted	PLS-DA and PCA		18	Acetate, phenylalanine, leucine, lactate, glucuronate, creatine	glycerol, 3-aminoisobutyrate	glycerol (increased with severity), acetate (Increased in moderate to severe cases), 3-aminoisobutyrate (decreased for severe cases), phenylalanine (higher concentration in severe cases), glucose (higher concetration in severe cases), glucuronate (higher concentration in severe cases), lactate (higher concentration in severe cases), leucine (higher concentration in severe cases), creatine (higher…	na	1. Phenylalanine, tyrosine, and tryptophan biosynthesis. 2. phenylalanine metabolism 3. Pyruvate metabolism. 4. Glycerophospholipid metabolism. 5. Citrate cycle (TCA cycle) 6. Glycolysis/gluconeogenesis		1. small sample size. 2. Age variability 3. lack of clinical history. 4. methodological concerns. 5. Focus on polar metabolites. 6. Predictive modeling limitations. 7. Generalizability. 8. Temporal factors. 9. Temporal factors. 10. Multiple testing and false discoveries. 10. No follow-up data.
Integrated analysis and comparison of serum, saliva and sebum for COVID19 metabolomics		Does not include data on severity		Analyze metabolomics in different biofluids
Targeted metabolomics identifies high performing diagnostic and prognostic biomarkers for COVID19	Yamile Lopez Hernandez		2022-01-01	Predict course of illness				G1 (39)	G2 (40)	G3 (42)	G4 (40) severe ARDS	161	0-2				41	56	41	plasma	LC-MS/MS	Targeted	PLS-DA		110	Tryptophan	LysoPC a C26:0, LysoPC a C28:0, kynurenine, propionic acid	piruvic acid, C5 and butyric acid				Unable to build a significant model to predict intubation and mortality still need to be	A diagnostic model to differentiate COVID- vs COVID + was proposed using kynurenine/tryptophan ratio, LysoPC a C26:0, and piruvic acid . A 2nd prediction model was built based on C10:2, butyric acid and pyruvic acid to predict PCR+ non-hospitalized vs PCR+ hospitalized
Combining semi-targeted metabolomics and machine learning to identify metabolic alterations in the serum and urine of hospitalized patients with COVID19	Gerard Baiges-Gaya		2023-01-12	Identify metabolites found in the serum and urine of hospitalized patients with COVID-19.				45	126				0							urine and serum	GC/MS with GC/Q-TOF	Untargeted	LDA, Wilcoxon rank-sum test, FDR, ROC, and AUROC			Pentose phosphate, pentose and glucuronate interconversion, nucelotide sugars, ascorbate, and aldarate, cysteine, methionine, glycine, betaine, lauric acid, maltose, manonic acid, xylitol, etythronic acid, xylitol, etythronic acid, galacturonic acid, malic acid	S-adenosylhomocisteine, d-xylitol, maltose, fructose, glyceric acid, phosphoric acid, serum succinate	Glycine, betaine, lauric acid, d-xylitol, maltose, fructose, s-adenosylhomocysteine.	lauric acid	pentose phosphate, pentose and glucuronate interconversion, nucleotide sugars, ascorbate, and aldarate, cysteine and methione biosynthesis, alanine and aspartate metabolism, glycine and serine metabolism, phenylalanine biosynthesis, tryptophan metabolism, tyrosine metabolism, valine and leucine biosynthesis, glycolisis, TCA cycle, purine biosynthesis, pyrimidine biosynthesis.			The study highlights distinct alterations in serum metabolites, specifically maltose, mannonic acid, xylitol, and glyceric acid, that distinguish COVID-19 positive patients from the control group with remarkable diagnostic accuracy. Additionally, succinic acid serves as a distinguishing factor between COVID-19 patients and those with other infectious diseases. Lauric acid's elevated concentration…
Comprehensive Meta-Analysis of COVID-19 Global Metabolomics Datasets	Zhiqiang Pang	Does not include data on severity	09-jan-2021	Analyze global metabolomics datasets related to COVID-19 from 3 countries to identify robust molecular signatures that could inform clinical care and therapeutic development.																	LC-MS	Untargeted	OLS-DA, PCA							The pathways that were significantly perturbed in COVID-19 pxs vs. Healthy controls are: 1. Porphyrin metabolism or heme biosynthesis. 2. A.A metabolism. 3. Arachidonic acid pathway. 4. Propanoate metabolism. 5. Glyoxylate and dicarboxylate metabolism. 6. Glutathione metabolism. 7. Mannose metabolism.		1. potential bias. 2. confounding factors. 3. Incomplete data. 4. Annotation limitations. 5. Generalization . 6. Methodological limitations.	The meta-analysis identifies extensive dysregulations in a.a metabolism, oxygen transport in red blood cells, and various physiological processes as key metabolic characteristics underlying the progression of COVID-19, with the aim to inform future diagnostics, prognostics and treatment.
Covid-19 Automated Diagnosis and Risk Assessment through Metabolomics and Machine Learning	Jeany Delafiori	Focuses on a diagnostic method	2021	Develop an efficient diagnostic method for COVID-19 that combines a machine learning-based algorithm with mass spectrometry.				350	442			815 (350+442+23 suspected)					56	50	50	plasma	HESI-Q Exactive Orbitrap-MS (a type of mass spectrometer)	Untargeted	Kolmogorov-Smirnov test/ machine learning algorithms		76	Triclycerides, diacylglicerols, purine, deoxyguanosine/adenosine, n-stearoyl valine, sterol lipid derivatives, phophatidylglicerol (PG 20:5), phosphatidylethanolamine (PE 38:4), phosphatidylcholine (PC 38:8)	Lysophosphatidylcholines (LysoPC 16:0, 18:0, 18:1, 18:2), cholesterol species and unsaturated fatty acids, Phosphatidylcholine (PC), cholesterol, sphingomyelins, N-acylethanolamines, Lyso PC 34:2, PC 36:3, PC 38:5, PC 36:2, PC 36:4, PC 38:3, PC 38:4, PC 38:6.	Severe COVID-19 (deoxyguanosine/adenosine, n-stearoyl valine, sterol lipid derivatives), MILD/MODERATE (n-linoleoyl-glycine, n-acylethanolamines C20:1 and C22:0, phophatidylglycerol PG 20:5, Phosphatidylethanolamine PE 38:4, Phosphatidylcholine PC38:8, cholesterol).	LysoPC (18:2)	purine metabolism, glycerophospholipid metabolism, cholesterol homeostasis.			This study introduces a combine machine learning and mass spectrometry approach for enhanced COVID-19 diagnosis, offering reliable results and insights into disease pathophisiology.
Plasma Metabolomic Characterization of SARS-COV-2 omicron infection	Xue Li	Does not include data on severity	2023-04-19	Metabolomic characterization				33	52			83						40.6	41.2	plasma		Untargeted			546	Methionine,threonine, histidine, asparagine, N2-acetil-l-ornithine, neopterin, n-(2-hydroxiphenyl) acetamide,	Choline, elaidic acid, retinoic acid.
Amino Acid Metabolism is Significantly Altered at the Time of Admission in Hospital for Severe COVID-19 Patients: Findings from Longitudinal Targeted Metabolomics Analysis	Laura Ansone		08-Dec-2021	Assess the changes in serum metabolomic profiles of severe COVID-19 patients over time to identify metabolic markers linked to the disease´s clinical severity				39	32			71	0	40 +- 14.92 days						serum	LC-MS	targeted			22/51 showed significantly altered levels	3-Hydroxy-DL-Kynurenine, carnitine, isovalerylcarnitine, kynurenine, l-acetylcarnitine, l-asparagine, l-glutamic acid, l-isoleucine, l-lysine, l-methionine, l-phenylalanine, l-threonine, l-tyrosine, l-valine, ornithine, taurine.	4-hydroxyproline, citrulline, l-glutamine, l-octanoylcarnitine, l-proline, l-tryptophan	l-glutamine, l-tryptophan, kynurenine, 3-hydroxy-DL-kynurenine, l-phenylalanine,		phenylalanine, tyrosine, and tryptophan biosinthesis, d-glutamine and d-glutamate metabolism, arginine biosinthesis, tryptophan-kynurenine pathway		sample size, no inclusion of lipidomics, and untargeted metabolomics,	during the acute phase of COVID-19, specific metabolites were either upregulated or downregulated compared to recovery phase and non-COVID controls.
Diagnostic, prognostic, and mechanistic biomarkers of COVID-19 identified by mass spectrometric metabolomics	Melanie Bourgin	Does not include data on severity	24-February-2024	Identify key biomarkers and undertand the disease´s metabolic impacts																													The study identified potential diagnostic and prognostic biomarkers relevant to COVID-19, emphasizing the need for standarized metabolic approaches and future research to pinpoint the most accurate biomarkers for disease management.
Longutidunal metabolomics of human plasma reveals prognostic markers of COVID-19 disease severity	Miriam Sindelar		2021	Identify prognostic markers in human plasma that can predict the severity of COVID-19 using longitudinal metabolomics.								339	0,3,17,14,28,84							plasma	LC-MS, triple quadruple mass spectometer	Untargeted			235 polar metabolites, 472 lipids		Phosphatidilcholines, and lysophosphatidilcholines	Phosphatidilcholines, and lysophosphatidilcholines		Sterol regulatory-element binding protein (SREBP), lipid metabolism and pathogenesis, dysregullated production of cytokines (IL-1,IL-6,IL-10)		early pandemic sample collection, changing treatment plans, incomplete longitudinal sample collection, delayed initial sample collection, limited regional representation, predated variance emergence.	The study presents a metabolite-based predictive model for COVID-19 severity, offering improved risk assessment over traditional metrics like age and BMI.
Heritability of Protein and Metabolite Biomarkers Associated with COVID-19 Severity: A Metabolomics and Proteomics Analysis	Does not meet inclusion criteria	Does not include data on severity
Diagnostic, prognostic, and mechanistic biomarkers of COVID-19 identified by mass spectrometric metabolomics	Melanie Bourgin	Does not include data on severity	24-February-2024	Identify key biomarkers and undertand the disease´s metabolic impacts
Longitudinal Metabolomics Reveals Ornithine Cycle Dysregulation Correlates With Inflammation and Coagulation in COVID-19 Severe Patients	Tao Li	Focuses on a specific pahtway	03-Dec-2021	explore the metabolic profiles, especially regarding amino acid metabolism and the ornithine cycle, during different stages of COVID-19 progression.
Metabolite profile of COVID-19 revealed by UPLC-MS/MS-based widely targeted metabolomics	Jun Liu		18-July-2022	The study aims to assess the serum metabolomic profiles of COVID-19 patients (both mild and severe) in comparison to healthy controls and patients with community-acquired pneumonia, using UPLC-MS/MS, to understand the pathophysiological mechanisms and inform potential treatment strategies.				42	44		13	128					50	46.5		plasma	UPLC-MS/MS	Targeted	PCA, OPLS-DA		>600 metabolites	56 metabolites	69: several members of the carnitine family	AMP, dGMP, sn-glycero-3-phosphocholine, and carnitine		Biliary secretion, ferroptosis, purine, glycerophospholipid, archidonic acid, taurine, hypotaurine, primary bile acid biosynthesis, phenylalanine metabolism, lysine degradation beta-alanine, histidine metabolism, PI3K-Akt signaling, mTOR signaling, renin secretion pathways.		Limited sample size	Plasma metabolites have demonstrated strong potential in identifying COVID-19 patients, especially those with severe disease manifestations.
Metabolomics analysis identifies glutamic acid and cystine imbalances in COVID-19 patients without comorbid conditions. Implications on redox homeostasis and COVID-19 pathophysiology	Jose C. Paez		2022-09-20	The study aims to identify metabolic changes specifically caused by COVID-19-related hypoxemia in young male patients without pre-existing comorbidities.				16	22			38	0				34.9 +-6.2	mild/moderate 33.2 +-9.4, severe 40.8+-8.0	34.9 +-6.2	serum	GC-MS	Untargeted	U-Mann-Whitney test, Kruskall Wallis, PCA, PLSDA.		33	Glutamic acid and serine	Glutamine, cystine, threonic acid, and proline	Glutamine, cystine, threonic acid, and proline were progressively lower in patients with increasing disease severity, while glutamic acid was higher.		Glutamine\glutamate metabolism		Limited sample size	The study demonstrates that certain metabolic alterations, specifically in amino acid levels, are associated with the severity of COVID-19
Metabolomics analysis reveals a modified amino acid metabolism that correlates with altered oxygen homeostasis in COVID-19 patients	Jose C. Paez		2021-03-18	Severity				27	19		46	92					35.4 +-8.8	mild 40.7 +-10.7, severe 49.6 +-13.6	35.4 +-8.8	serum	UHPLC	Untargeted	PLS-DA		46	α-Ketoglutarate, phenylalanine, glutamic acid, and intermediaries of amino acid catabolism (3-Hydroxyisovaleric, 3-Hydroxybutyric acid, α-Hydroxybutyric acid, α-Hydroxyisovaleric, 2,3-Dihydroxybutanoic acid), α-hydroxyisovaleric acid, α-hydroxybutyric acid, 2,3 dihydroxybutanoic acid, malic acid, glutamic acid, and phenylalanine.	threonine, citrate, cysteine, isoleucine, glutamine, glyceric acid, and citric acid	α-Ketoglutarate, phenylalanine, glutamic acid, several intermediaries of amino acid catabolism, and specifically α-Hydroxyisovaleric acid (a metabolite of valine degradation pathway) increases between mild and severe patients.		glutamate and phenylalanine, glutamate and glutamine metabolism			Altered levels of amino-acids, Krebs cycle intermediaries, and α-HA in serum samples from mild and severe COVID-19 patient
Metabolomics as a powerful tool for diagnostic, pronostic and drug intervention analysis in COVID-19	Could be really USEFUL, however this is a metabolomics review about severity in COVID-19
Heritability of Protein and Metabolite Biomarkers Associated with COVID-19 Severity: A Metabolomics and Proteomics Analysis	Does not meet inclusion criteria: talks about heritability	Does not include data on severity
Metabolomics of exhaled breath in critically ill COVID-19 patients: A pilot study	Stanislas Grassin-Deyle		Jan-2021	Evaluate the potential of metabolomics-based approaches for diagnosing COVID-19, screening large populations, and predicting disease outcomes, while emphasizing the need for test method standardization and clinical validation.				12 (non-COVID ARDS)			28	40	0	every 72hrs until weaned off mechanical ventilation or death			72	61		exhaled breath	proton-transferreaction quadrupole time-of-flight mass spectrometer	Untargeted	Univariate analysis - Wilcoxon test . Multivariate analysis - PCA, OPLS-DA, linear support vector machine), elastic net and random forest.		4 (methylpent-2-enal, 2,4-octadiene, 1-chloroheptane, and nonanal).	methylpent-2-enal, 2,4-octadiene, 1-chloroheptane, and nonanal.				Nonanal is a sub-product of the destruction of the cell membrane as a result of oxidative stress. Reactive oxygen species, which might lead to this oxidative stress, can be generated by various types of inflammatory, immune, and structural cells in the airways.		Sampling issues, medication, sample size.	A specific breath metabolomic signature for COVID-19 was determined in patients with ARDS requiring invasive mechanical ventilation.
Metabolomics study of COVID-19 patients in four different clinical stages	Alberto Valdes		31-Jan-2022	The study aims to identify biomarkers through metabolomics that can help understand COVID-19 illness progression and predict patient outcomes based on early-stage infection metabolite profiles.				25	28 - positive and asymptomatic	27 positive patients with mild disease	36 - pxs with sever disease, 29 pxs with fatal outcome	145	0	2-3 months after discharge			66.4+-9.6	asymptomatic 65.2 +-15.2, mild disease 65.3+-11.5, severe disease 65.3 +-11.5 years, fatal outcome 71.6 +- 8.4		plasma	RP/HPLC-qTOF MS/MS	Untargeted	Multivariate analysis (PCA and PLS-DA)		203	Acylcarnitines (in certain patient groups), 3-hydroxybutyric acid, UFAs (like nervonic acid, linoleic acid, alpha-linolenic acid, trans-vaccenic acid, and palmitoleic acid), LPEs (16:0 and 22:6), kynurenic acid, bile acids (like taurocholic acid, taurodeoxycholic acid, glycodeoxycholic acid, glycocholic, and glycoursodeoxycholic acid), and purine metabolites like urea and xanthine in severe stage…	Acylcarnitines (based on some previous contradictory results), LPC compounds (LPC 14:0, 0:0/16:2(omega-6), LPC 16:1, LPC 18:2, and LPC 22:6), and tryptophan.	UFAs (nervonic acid, linoleic acid, alpha-linolenic acid, trans-vaccenic acid, and palmitoleic acid), certain bile acids, kynurenic acid (increased in end-stages), purine metabolites (like urea and xanthine), and levels of omeprazole and its derivatives were indicative of severity.	3-hydroxybutyric acid, certain LPC compounds like LPC 18:2, and kynurenic acid	B-oxidation, fatty acid and unsaturated fatty acid metabolism, lysophospholipid and glycerophospholipid metabolism, tryptophan metabolism, bile acid metabolism, purine metabolism.			various metabolites play a significant role in the prognosis and infection mechanisms of COVID-19. These metabolites can be indicative of the severity, prognosis, and possibly mortality of the infection.
Plasma metabolomics and gene regulatory networks analysis reveal the role of nonstructural SARS-CoV-2 viral proteins in metabolic dysregulation in COVID-19 patients	V.A Ivanisenko		2022-11-20	The purpose of the study is to evaluate disease progression in COVID-19 patients through metabolomic analysis of blood plasma samples				19	30			49					71+-5	68+-5		plasma	LC-MS/MS	Targeted	Welch's t-test		103	Sphingolipids, phospholipids, acylcarnitines, and bile acids		increase levels of phosphatidylcholine, and decreased levels of phosphatidylcholine		Aminoacid metabolism: arginine biosynthesis, glycine, serine and threonine metabolism, aminoacyl-tRNA biosynthesis. Cholesterol biosynthesis as indicated by the significant difference in mevalonolactone levels.			COVID-19 patients exhibit distinct metabolic changes that can be closely associated with specific metabolic processes .
Proteomics and metabonomics analyses of Covid-19 complications in patients with pulmonary fibrosis	Jianrong Yang		2021-07-16	Understand the pathogenesis of pulmonary fibrosis in Covid-19 cases by analyzing its progression, using proteomics and metabolomics to identify disease-related signaling pathways, and to provide evidence for potential serum biomarkers and targeted therapies for patients with Covid-19.					85 (45 non-pulmonary fibrosis and 44 with pulmonary fibrosis)			85	0					Pulmonary fibrosis 48 (37.5-62.8), nonpulmonary fibrosis 31 (17.5-42)		serum	LC-MS	Untargeted	SPSS 13.0 software, spectronaut software		3020 positive and 978 negative compounds	102 positive compounds upregulated while 38 negative compounds were upregulated	21 positive compounds downregulated and 3 negative compounds downregulated			FcγR‑mediated phagocytosis, PPAR signaling, TRP‑inflammatory pathways, D-arginine, D-ornithine metabolism and alpha-linolenic acid metabolism.		1. Sample size is too small to represent the population of China. Second, the coefficient of variation (CV) of proteomics was large due to the small sample size and individual differences among patients. Third, the study did not include a control group of healthy individuals	Covid-19 patients with pulmonary fibrosis have significant differences in metabolite expression compared to Covid-19 patients without fibrosis.
Saliva NMR-Based Metabolomics in the War Against COVID-19	Does not meet inclusion criteria, only give theoretical bases.	Only gives theoretical bases of the disease.
Sera Metabolomics Characterization of Patients at Different Stages in Wuhan Identifies Critical Biomarkers of COVID-19	Meijia Gu		2022-05-02	identify systemic features and critical biomarkers of COVID-19 to enable early intervention and predict the clinical disease course.				30 (healthy control)	74	33	62	199	px with mild and severe symptoms (3-7 days after hospitalization, and before discharge), px critically ill (intervals of 3-5 days)					The median years of age were 56.0 (44.5-62.0), 69.0 (57.0-81.0), and 62.0 (52.2-72.5) for ordinary, severe, and critical patients, respectively		serum	UHPLC	Targeted and untargeted	PCA, OPLSDA, PLSDA		262 in negative ionization mode, and 334 in positive ionization mode	55	22	differentially expressed metabolites included 1,2-di-(9Z,12Z-octadecadienoyl)-sn-glycero-3-phosphate, propylparaben, 20-hydroxyeicosatetraenoic acid, triethanolamine, chavicol, disialosyl galactosyl globoside, 1-arachidonoylglycerophosphoinositol, and alpha-methylstyrene, all of which have been identified for the first time as biomarkers in COVID-19 progression.		leucine, valine and isoleucine biosynthesis, phenylalanine metabolism, serine, glycine, and threonine metabolism, sphingolipid metabolism, and thenylalanine, tyrosine, and tryptophan biosynthesis		sample size is small, did not include a validation cohort	the study identified several differential metabolites as biomarkers that can distinguish between ordinary, severe, and critical patients and uninfected patients.
Targeted metabolomics identifies high performing diagnostic and prognostic biomarkers for COVID-19	Yamile Lopez-Hernandez	Repeated	2021-07-19	use targeted metabolomics to identify potential COVID-19 biomarkers that can predict the course of the illness.				40 PCR negative controls	40 PCR + (not hospitalized)	40 PCR + hospitalized	40 PCR + intubated	160	Within 2 days of admission/PCR testing				41	G2: 58, G3: 53, G4:58	same as non covid	plasma	LC-MS/MS and GC-MS	Targeted	Multivariate analysis		110	na	na		Creatinine, creatinine/arginine ratio	kynurenine pathway, dysregulation of calcium homeostasis, tryptophan-nicotinamide pathway and cytosine metabolism.		sed a categorization system to classify disease severity, which could have led to misclassification bias, particularly for patients in group 3 (PCR+/hospitalized) and group 4 (PCR+/intubated). This arose due to the lack of hospital beds available, especially ICU beds, forcing physicians at the hospital to keep critically ill patients needing intubation in the regular hospitalization area instead …	provides valuable insights into the metabolic pathways involved in COVID-19 infection and severity, and highlights the potential of metabolomics as a tool for identifying biomarkers for COVID-19.
Towards risk stratification and prediction of disease severity and mortality in COVID-19: Next generation metabolomics for the measurement of host response to COVID-19 infection	Paulo D´Amora		01-Dec-2021	determine if these metabolic signatures can serve as prognostic markers for predicting disease severity and mortality in COVID-19 patients				31	20 (mild)	32(moderate)	30 (severe)	82	not specific				39.29	mild (43.25), moderate (53.25), severe (56.77)	same as non covid	plasma	ESI-MS/MS	Targeted	Monte Carlo cross validation, PLS-DA, Random Forests, logistic regression models.		186		Tryptophan	Kynurenine/Tryptophan, glutamate, and citruline ornithine ratios	Kynurenine/Tryptophan, glutamate, and citruline ornithine ratios			1. sample size. 2. Limited to one institution. 3. Control group was healthy hospital staff. 4. Specific to a certain time frame.	Host factors play an important role in COVID-19 pathogenicity, and metabolic changes may predispose certain individuals to a higher risk of morbidity and mortality.
Untargeted metabolomics of COVID-19 patient serum reveals potential prognostic markers of both severity and outcome	Ivayla Roberts		20-Dec-2021	provide a well-powered, untargeted metabolomics assessment of 120 COVID-19 patient samples acquired at hospital admission with the aim to predict the patient's infection severity (whether it's mild or severe) and potential outcome (whether the patient will be discharged or deceased).					71 (mild)		49 (severe)	120	the day of positive PCR and throughout hospitalization.					mild (66), severe (69.2)		serum	UHPLC-MS/MS	Untargeted	t-test, ANOVA, multiple predictor bayesian logistic regression model		20 metabolites predictive of disease severity			1. 2-Aminobutyric acid 2. 3-Hydroxybutyric acid 3. 3-Methylhistidine 4. 4-Hydroxyproline 5. Asparagine 6. Cystathionine 7. Glutamine 8. Lysine 9. Phenylalanine 10. Proline 11. Tyrosine	1. Kynurenine 2. Kynurenic acid 3. Serotonin 4. Melatonin 5. Cortisol	1. Pyrimidine metabolism 2. Tryptophan metabolism 3. Beta oxidation metabolism		1. The sample size of 120 may be still too small for capturing the full complexity of COVID-19 severity. 2. The study may be subject to biases inherent in observational studies, including selection bias and confounding variables.	The combined model based on viral activity, host immune response, and underlying metabolic differences showed promising predictive results with an area under the curve (AUC) of 0.792 for patient outcome and 0.793 for disease severity
Untargeted saliva metabolomics by liquid chromatography—Mass spectrometry reveals markers of COVID-19 severity	Cecile F Frampas		2022-09-22	explore the potential of saliva metabolomics, specifically focusing on amino acids, in distinguishing between high severity and low severity COVID-19 patients.				28	44 (34 low severity)		10 high severity	72	1 day to 1 month of symptom onset				62 +- 22	mild (60 +-18), severe (63 +-13)	62 +- 22	saliva	UHPLC	Untargeted	PCA, PLS-DA, VIP		360			Leucine, phenylalanine, proline, tyrosine, valine				1. Small study population. 2. Study of hospital setting. 3. Study explorative and untargeted. 4. Study did not account for potential confounding factors.	Saliva has potential as a biofluid for investigating dysregulated metabolism related to infectious diseases, and that salivary metabolome is disrupted in COVID-19 patients.
Urine metabolomics links dysregulation of the tryptophan-kynurenine pathway to inflammation and severity of COVID-19	Joseph P. Dewulf		15-june-2022	investigate the potential association between urine metabolites and the severity of COVID-19.				16 healthy controls, 3 with proximal tubule dysfunction	26 (non critical)		30 critical disease	56	2-11 days after hospital admission (median: 4 days), in both diseased and controls the sample collection was 13 days after symptom onset.				49 (35-61)	non-critical: 54 (42-69), Critical: 64 (55-71)	49 (35-61)	urine	LC-MS/MS	Targeted	t-test, Mann–Whitney U test, Kruskal–Wallis, FDR		39 urinary aa	kynurenine, 3-hydroxykynurenine, and 3-hydroxyanthranilate, proline		kynurenine and 3-hydroxykynurenine	kynurenine and 3-hydroxykynurenine	tryptophan-kynurenine pathway		Limited sample size, single-center design, lack of control group of hospitalized patients.	urine metabolite profiling identifies major alterations in the tryptophan-kynurenine pathway, consistent with changes in host metabolism during SARS-CoV-2 infection
Biological and Clinical Factors Contributing to the Metabolic Heterogeneity of Hospitalized Patients with and without COVID-19	Angelo D´Alessandro		2021-09-02	understand the independent and overlapping metabolic features of samples from acutely ill patients who tested either positive or negative for COVID-19				288	543			831	not specific				not specified	not specified	not specified	plasma	UHPLC	Untargeted	t-test, ANOVA,PCA,PLS-DA, ROC		not specified	proline, polyamine, citrulline, tryptopahn, kynurenine	Indole metabolites derived from tryptophan	IL-6, acylcarnitines (specially hexanoylcarnitine), D-dimers, albumin, and tryptophan metabolites	IL-6, acylcarnitines (specially hexanoylcarnitine), D-dimers, albumin, and tryptophan metabolites	Arginine/proline metabolism, tryptophan/kynurenine metabolism		Not mentioned
COVID-19 outcome prediction by integrating clinical and metabolic data using machine learning algorithms	Karen-E-Villagrana Bañuelos		2022	determine which set of data or combination of data (basic clinical profile or extended profile that includes metabolomic and immunological variables) is most effective in predicting various stages of the disease.				37	117	37 (mild symptoms), 35 (severe symptoms)	45 (requiring critical care)	154	0					mild (58), severe (53), critical (58)	41	plasma	LC-MS/MS, DI-MS/MS	Targeted	PCA, PLS-DA,FC, Random forest, ROC curves		156	Trimethylamine N-oxide (TMAO)				TMAO			AI algorithms and feature selection was succesful in identifying potential COVID-19 biomarkers for predicting different outcomes.
Circulating pyruvate is a potent prognostic marker for critical COVID-19 outcomes	Victoria Ceperuelo-Mallafré		2022-09-14	investigate whether examining mitochondrial energy-related signalling metabolites, which are implicated in the host immune response to SARS-CoV-2 infection, can provide potential biomarkers for predicting the risk of severe COVID-19 illness.					Cohort 1 : 273(multicentric cohort), Cohort 2: 398 (validation cohort)			671	within 21 days of acute infection					Cohort 1: mild (41), severe (64), critical (65). Cohort 2: mild (52), severe (59), critical (72)		serum	GC-qTOF	semi-targeted	Kolmogorov Smirnov test, Chi-squared test, Kruskall wallis test		succinate, pyruvate, lactate, and a-ketoglutarate	Increased circulating levels of succinate, pyruvate, lactate, and a-ketoglutarate were found in severe and critical COVID-19 patients compared to mild cases​​		succinate, pyruvate, lactate, and a-ketoglutarate		Trycarboxilic (krebs) cycle			circulating pyruvate, along with other factors like BMI, CRP, D-dimer, and creatinine levels, are significant determinants of COVID-19 severity. Pyruvate was identified as a potent prognostic marker for critical COVID-19 outcomes​​.
Combining Semi-Targeted Metabolomics and Machine Learning to Identify Metabolic Alterations in the Serum and Urine of Hospitalized Patients with COVID-19	Gerard Baiges-Gaya		12-Jan-2023	study aims to compare the metabolic alterations in COVID-19 patients with those of healthy subjects and COVID-19-negative patients with bacterial infectious diseases.				45 (hospitalized for bacterial infections), 50 (healthy volunteers)	126			221	not specified				not specified	not specified	not specified	serum and urine	GC-qTOF	Targeted	Wilcoxon rank, FDR,		not specified	pentose and glucuronate interconversion, nucleotide sugars, ascorbate, and aldarate; increased metabolites involved in cysteine, methionine, alanine, aspartate, glycine, serine, phenylalanine, tryptophane, tyrosine, valine, and leucine biosynthesis in COVID-19 patients compared to controls and non-COVID-19 patients​​.	glycolysis, tricarboxylic acid cycle, and biosynthesis of purine, pyrimidine, and phenylalanine	Lauric acid	Higher concentrations of lauric acid were observed in patients who died compared to surviving patients	pentose glucuronate interconversion, ascorbate and fructose metabolism, nucleotide sugar pathway, and nucleotide and amino acid metabolism​​.		Not mentioned	Serum metabolites such as maltose, mannonic acid, xylitol, glyceric acid, and succinic acid could be good markers for the diagnosis of COVID-19. An increase in lauric acid concentration could be a marker for the prognosis of the disease. The study concludes that semi-targeted metabolomics combined with machine learning can identify potential biomarkers for the diagnosis and prognosis of COVID-19​…
Distinct Metabolic Profile Associated with a Fatal Outcome in COVID-19 Patients during the Early Epidemic in Italy	Elisa Sacon		2021-10-31	Identify potential biomarkers related to the disease prognosis and fatal outcome.					75			75	March to April 2020					median age survivors: 62, non-survivors: 76.5		plasma	GC-qTOF	Untargeted			916	maltose, mannonic acid, xylitol, glyceric acid, succinic acid, lauric acid		Lauric acid	Lauric acid	pentose glucuronate interconversion, ascorbate and fructose metabolism, nucleotide sugars metabolism, nucleotide and amino acid metabolism		missing clinical data due to the early stage of the pandemic when the study was planned (March to April 2020)​​.	metabolic biomarkers can differentiate between COVID-19 survivors and nonsurvivors and may predict death from COVID-19 independently of oxygen demand at diagnosis.
Immunometabolic signatures predict risk of progression to sepsis in COVID-19.	Ana Sofia Herrera-Van Oostdam		30-Aug-2021	investigate the metabolic and cytokine profiles in plasma samples of COVID-19 patients of varying severity, and non-COVID-19 individuals, to understand the host-dependent dysregulation associated with the disease.				37	121: 41 (mild disease)	35/121: moderate-severe	45/121: critical	158	On average 4 days after symptom onset				41	mild: 58, moderate-severe: 53, critical: 58		plasma	LC-MS/MS, DI-MS/MS	Targeted	FDR, PLS-DA		110	kynurenine, kynurenine: tryptophan ratio, phenylalanine, propionic acid, beta-hydroxybutyric acid, alpha-ketoglutarate, alpha aminoadipic acid, one acylcarnitine (C10:1), and one lysophosphatidylcholine (LysoPC a 26:0)​​.	lysine, PC aa 36:0, PC aa 32:2, PC aa 36:6, LysoPC a 14:0, LysoPC a 16:0, LysoPC a 16:1, LysoPC a 17:0, LysoPC a 18:0, LysoPC a 18:1, LysoPC a 18:2, and SM C (20:2)			tryptophan metabolism, phenylalanine metabolism, lipid metabolism, organic acid metabolism, and amino acid metabolism			logistic regression models combining metabolic and immune mediators can predict the occurrence of sepsis associated with SARS-CoV-2 infection and mortality in COVID-19 sepsis patients
Immunomodulatory fecal metabolites are associated with mortality in COVID-19 patients with respiratory failure	Matthew R Stutz		2021-11-03	investigate the relationship between the intestinal microbiome, associated metabolites, and the progression of severe COVID-19.					71			71	Within 3 days of medical intensive care unit admission					alive (58.97), deceased (66.21)		fecal	negative ion collision-induced gas chromatography-mass spectrometry ([–]CI-GC-MS) and negative mode liquid chromatography-electrospray ionization-quadrupole time-of-flight-MS ([–]LC-ESI-QTOF-MS)	Targeted	Wilcoxon rank-sum test, chi-squared test, kaplan-meier curves,		92	secondary bile acids, indole-3-carboxaldehyde, and desaminotyrosine	butyrate, acetate, and propionate (not statistical significant)	deoxycholic acid, lithocholic acid, isodeoxycholic acid, and desaminotyrosine (associated survival)	deoxycholic acid, lithocholic acid, isodeoxycholic acid, and desaminotyrosine (associated with survival)	not specified		not specified	not a clear conclusion
Integrative metabolomic and proteomic signatures define clinical outcomes in severe COVID-19	Mustafa Buyukozkan		2022-07-15	uncover the novel pathogenic complexities of COVID-19 and to identify molecular signatures in the serum of patients that can predict clinical outcomes				97	330			427	Within first 3 days of admission (March-April 2020)					median age: 64		serum	LC-MS	Targeted	Linear mixed effect model		125	1-Methyladenosine, L-phenylalanine, caprylic acid, arachidonic acid,	N-acetyl-L-aspartic acid, N-acetylaspartylglutamic acid, argininosuccinic acid, ureidosuccinic acid, S-adenosylmethionine, adenosine, hipoxanthine	hexanoylcarnitine and cytosine	ferritin	arginine/proline metabolism, glycine/serine metabolism, alanine metabolism, methionine metabolism, tryptophan metabolism, gluconeogenesis, purine metabolism, pyrimidine metabolism, ammonia metabolism, sphingolipid metabolism, tyrosine metabolism, tyrosine metabolism, selenoaminoacid metabolism, propanoate metabolism, phenylacetate metabolism		The study does not define the mechanistic roles of the individual molecules highlighted, indicating a need for further research to understand these mechanisms.	not a clear conclusion
Large-Scale Plasma Analysis Revealed New Mechanisms and Molecules Associated with the Host Response to SARS-CoV-2	Elettra Barberis		2022-11-16	use an untargeted metabolomic and lipidomic approach to understand the host response to SARS-CoV-2 infection, identify potential plasma biomarkers linked to the severity of COVID-19, and uncover new mechanisms associated with the host response				Non-covid: 32, and healthy controls: 26	103 (19: critical, 84 non-critical)		19	161	symptom onset to admission, and during hospitalization				non-critical: 68.6, critical: 67.4	non-critical: 59.7, Critical: 69		plasma	UPLC-MS/MS) for lipidomics and a bi-dimensional gas chromatography/mass spectrometer (GCxGC-MS) for metabolomics​	Untargeted	PLS-DA		2075	Several free fatty acids (FA 18:1, FA 18:2, FA 22:6, FA 44:5, FA 20:4)​​, and unsaturated fatty acids like arachidonic, oleic, palmitic, and stearic acids	glycerophosphoethanolamines	arachidonic acid (AUC = 0.99) and oleic acid (AUC = 0.98)	not specified	Phenylalanine, tyrosine and tryptophan biosynthesis, phenylalanine metabolism, aminoacyl-tRNA, arachidonic acid metabolism, and the tricarboxylic acid (TCA) cycle		The average age of COVID-19 patients in the cohort was higher than that of the healthy and negative subjects used as controls. This age disparity could potentially influence the study's findings, as age is a known factor affecting the course and severity of COVID-19.	The study provided substantial evidence that supports considering phospholipase A2 (PLA2) activity as a potential key factor in the pathogenesis of COVID-19 and as a possible therapeutic target. The research represents the largest untargeted metabolomics and lipidomics analysis of plasma from COVID-19 patients and control groups to date.
Metabolic Profiling at COVID-19 Onset Shows Disease Severity and Sex-Specific Dysregulation	Francisco C Ceballos		2022-06-30	characterize the metabolic and cytokine profiles at the onset of COVID-19 and to determine their relationship with disease severity.				healthy controls: 15	123 (asymptomatic/mild: 12)	moderate: 64	severe: 47	138	0 or within the first day of hospital admssion				63.9 +- 8.3	mild: 59.7, moderate: 61.1, severe: 63.3		plasma	Gas Chromatography and Capillary Electrophoresis-Mass Spectrometry (GC and CE-MS)	Untargeted	Chi square test, kruskal-wallis test, data transformation and scaling		85	49 metabolites identified through Gas Chromatography-Mass Spectrometry (GC-MS) and 36 metabolites identified through Capillary Electrophoresis-Mass Spectrometry (CE-MS)		increased transformation of L-tryptophan into L-kynurenine, which helped in differentiating between severe and less severe cases of COVID-19 at hospital admission​	Not mentioned	Energy metabolism, nucleotide metabolism, pathways linked to amino acids and their intermediates
Metabolic Reprogramming in SARS-CoV-2 Infection Impacts the Outcome of COVID-19 Patients	Laura E Martinez-Gomez		2022-07-11	the study aimed to identify if certain amino acids or acylcarnitines could be potential biomarkers for predicting the severity of COVID-19 outcomes.				31	422 (mild: 152)	severe:60	critical: 210	453	0: hospital admission					mild: 42, severe: 51.5, critical: 57	healthy controls: 31	venous blood	DI-MS/MS and ESI-MS/MS	Targeted	Chi square test, kruskal-wallis test, univariate and bivariate exploratory analyses,		43	Several short chain acylcarnitines such as acetylcarnitine and 3-hydroxybutyryl carnitine/malonylcarnitine	Phenylalanine, Citrulline and proline, Alanine and succinylacetone	phenylalanine, alanine, proline, and succinylacetone	phenylalanine, citrulline, and proline	amino acids and short chain acylcarnitines metabolic pathways, especially those of aromatic amino acids, related to a deficiency in cofactors such as BH4, vitamin B6, NADH, and NADPH		Some measured metabolites have the same nominal mass but different exact masses, making it difficult to distinguish them with the used MS/MS methodology. Also, the nutrition of patients at the moment of sample collection could not be determined	The metabolic imbalance in COVID-19 patients might affect disease progression, with phenylalanine being associated with critical outcomes, highlighting its potential as a metabolic biomarker of disease severity
Metabolic Signatures Associated with Severity in Hospitalized COVID-19 Patients	Judith Marin-Corral		30-Apr-2021	assess the critical metabolic pathways that are altered in relation to disease severity in hospitalized COVID-19 patients					49			49	Within 48 hrs of hospital admission					moderate: 51, severe: 50, critical: 59		plasma	LC-MS/MS	Targeted	Chi square test, ANOVA, Bonferronis post-hoc		221	kynurenine,3-hydroxykynurenine	Tryptophan	ceramides, tryptophan catabolism, and NAD+ availability	Not mentioned	Ceramides pathway, tryptophan catabolism, NAD+ production		small sample size, lack of exact timing of sample collection,	The study identified key metabolites and metabolic pathways that vary with the severity of COVID-19, particularly those related to tryptophan metabolism, ceramides, NAD-consuming reactions, steroids, and lipids. These metabolic markers were instrumental in differentiating between moderate, severe, and critical cases of COVID-19.
Metabolic Signatures of Type 2 Diabetes Mellitus and Hypertension in COVID-19 Patients With Different Disease Severity	Mohamed A Elrayess		10-Jan-2022	identify the metabolic signature associated with increased COVID-19 severity in patients with diabetes mellitus and hypertension.					115 (61: type 2 diabetic and 54: non-diabetic) Mild: 27	Moderate:49	severe: 39	115	24-48hrs after diagnosis					mild: 53, moderate: 52, severe: 61		serum	LC-MS/MS, flow Injection Analysis Tandem Mass Spectrometry (FIA-MS/MS) for quantifying lipids	Targeted	OPLS-DA, FDR, enrichment analysis		630		Tryacylglicerols in diabetic patients	In diabetic patients: triacylglycerols. In hypertensive patients: glycerophospholipids, glucosylceramides,ceramides and long-chain polyunsaturated fatty acids	Not mentioned	triacylglycerols, glycerophospholipids, glucosylceramides, ceramides, long-chain polyunsaturated fatty acids, fatty acids, and nominally significant pathways such as corticosteroids, TCA cycle, and benzoate metabolism​​.		small cohort size, male bias due to the recruitment site, and the lack of non-COVID-19 controls	changes in lipid metabolism are associated with COVID-19 severity in patients with Type 2 Diabetes Mellitus (T2DM) and hypertension, suggesting that specific long-chain unsaturated, monounsaturated, and polyunsaturated fatty acids may act as potential diagnostic and therapeutic targets​​.
Metabolite profile of COVID-19 revealed by UPLC-MS/MS-based widely targeted metabolomics*	Jun Liu	Repeated	2022-07-18	aims to screen the differentially expressed metabolites in these groups, analyze the main metabolic pathways involved, and determine if these metabolites can effectively discriminate between the different groups, especially between mild and severe COVID-19 cases.				healthy controls: 42 CAP: 42	44 (31 mild)	severe: 13		128	not specified				CAP median: 46	median, mild: 41, severe: 52,	healthy controls: 50	plasma	UPLC-MS/MS	Targeted	PCA, OPLSDA		600	56 metabolites. N6-methyladenosine, 3-methylsalicylic acid, 2′-O-methyladenosine, dGMP, AMP, and 3′-Adenylic acid	Carnitine, theophyline, theobromine, 23-deoxydaoxycholic acid, 1,3-Dimethyluric acid, 3-sulfochatecol, 3-amino-2-menacarboxylic acid, 4-hydroxytryptamine,	AMP, dGMP, and sn-glycero-3-phosphocholine	not specified	biliary secretion, ferroptosis, purine metabolism, glycerophospholipid metabolism, arachidonic acid metabolism, taurine and hypotaurine metabolism, primary bile acid biosynthesis, drug metabolism, phenylalanine metabolism, PI3K-Akt signaling, mTOR signaling, renin secretion, beta-alanine metabolism, histidine metabolism, and retinol metabolism​​.		small number of COVID-19 patients enrolled, necessitating further validation of the results in larger prospective cohorts of COVID-19​​.	the study highlights significant metabolic alterations in COVID-19 patients, with potential implications for understanding disease pathophysiology and identifying biomarkers.
Metabolite, protein, and tissue dysfunction associated with COVID-19 disease severity	Ali Rahnavard		2022-07-16	seeks to identify biological indicators associated with disease severity and understand their role in injury or infection responses, especially within the context of excessive systemic inflammation in COVID-19				25 healthy controls and 25 non-covid	mild: 25	severe: 21		96	few days after hospital admission							serum	UPLC-MS/MS	Not specified	k-nearest neighbors (KNN), Random Forest (RF), and Logistic Regression (LR)		Not specified	cytosine, benzoate, inosine, beta-alanine	citruline, isoleucine, o-cresol sulfate, alpha-tocopherol, 1-arachidonoyl-GPA	not specified	not specified	regulation of complement cascade, purine metabolism, and keratinization		not specified	using novel computational tools to handle complex multi-omics data, they could highlight metabolites, proteins, and pathways that distinguish COVID-19 based on infection status and severity, identifying new potential biomarkers or therapeutic targets​​.
Metabolomic Profiling of Plasma Reveals Differential Disease Severity Markers in COVID-19 Patients	Lucas Barbosa Oliveira		27-apr-2022	identify potential metabolic signatures that can discriminate between severe and non-severe cases of COVID-19.					non-severe: 105	severe: 137		242	not specified					51.0 ± 14.0 years​​		plasma	DI and High-Electrospray Ionization Quadrupole-Orbitrap	Untargeted	Student's t-test, Wilcoxon test, Chi-square test, Fisher's exact test, univariate logistic regression, and multivariate binary logistic regression		43	14 metabolites upregulated in the severe group	29 decreased in the severe group https://click.endnote.com/viewer?doi=10.3389%2Ffmicb.2022.844283&token=WzQwMTcxMTIsIjEwLjMzODkvZm1pY2IuMjAyMi44NDQyODMiXQ.vxzQyzYCYx3gve1DRcUCfITh3fM	43	not specified	glycerophospholipid, porphyrin, glycerolipid, purine, linoleic acid, linolenic acid, and arachidonic acid metabolims, steroid biosynthesis.		not specified	the study aimed to identify potential metabolic signatures that can discriminate severe from non-severe COVID-19 cases.
Metabolomic diferences between COVID-19 and H1N1 influenza induced ARDS	Jose Angel Lorente		2021-11-15	compare the specificity of the metabolic alterations induced by COVID-19 or Influenza A pneumonia (IAP) in patients with acute respiratory distress syndrome (ARDS).				Influenza: 20	18			38	COVID-19 patients were recruited from March 1, 2020, to June 31, 2020, and that serum samples from ARDS patients with H1N1-2009 influenza virus pneumonia were obtained during the 2009 pandemic and stored until NMR analysis in September of 2017				Non-COVID: 49	COVID-19 median age: 60		serum	NMR	Untargeted	PCA, PLS-DA, t-test, Chi-square test		not specified	free fatty acids, acetone, creatinine, and lactate	valine, 2-hydroxybutyrate, proline, methyl-guanidine, glucose, and tyrosine	proline, glutamate, phenylalanine, valine	not specified	amino acids biosynthesis and metabolism, glycerolipid metabolism and fatty acid degradation, glycolysis, and anaplerotic metabolism		Relative metabolic concentrations reported, not absolute quantification, baseline clinical differences among groups that might affect the interpretation of results	ARDS due to SARS-CoV-2 or H1N1-2009 influenza virus has distinct metabolomic profiles, aiding in understanding the pathobiology of ARDS and its causes, which could have implications for biomarker discovery and novel therapeutic targets
New Insights into the Identification of Metabolites and Cytokines Predictive of Outcome for Patients with Severe SARS-CoV-2 Infection Showed Similarity with Cancer	Susan Constantini		2025-03-03	The researchers aimed to evaluate untargeted plasma metabolomics and cytokine profiling in patients with severe SARS-CoV-2 infection to identify any correlations between specific metabolites, cytokines/growth factors, and the outcomes for these patients.				healthy: 12	60 (training set: 36, validation set: 24)			72	3 March to 2 May 2020					Median age: 64		plasma	1H-NMR	Untargeted	Sparse Partial-Least-Squares Discriminant Analysis (sPLS-DA), Mann-Whitney U test, Receiver Operating Characteristic (ROC) curves, and Cox regression model		not specified	3-hydroxybutyrate	glutamine, glycine, and sarcosine	Four metabolites (3-hydroxybutyrate, lactate, leucine, and phenylalanine) were found to be correlated with a good outcome, suggesting their lower levels could be indicative of less severe cases​		Glycine, serine, and threonine metabolism, synthesis and degradation of ketone bodies, valine, leucine and isoleucine biosynthesis, nitrogen metabolism, glycolisis		Limited sample size	The study concludes that the combination of plasma levels of HGF, lactate, and phenylalanine can accurately classify patients with severe SARS-CoV-2 infection regarding their outcomes. These metabolites, along with highlighted cytokines, could be related to COVID-19 pathogenesis and represent potential novel therapeutic targets​​.
Plasma Metabolome Alterations Discriminate between COVID-19 and Non-COVID-19 Pneumonia	Tushar H More		2022-11-02	compare the blood metabolome of patients with COVID-19 pneumonia, non-COVID-19 pneumonia, and controls to understand the systemic effects of these diseases on the systemic blood metabolome.				non-covid pneumonia: 23 , control patients: 26		pneumonia: 43		92	within 3 days of hospital admission				Non-COVID: 65.57	55.98	control: 62.54	serum	multiplex cytokine array from Myriad, GC-MS	Untargeted	PCA, PLS-DA, ANOVA, Metaboanalyst 5.0		66	aspartic acid, galactose, glycine, lactic acid, lyxose, maltose, ornithine, phenylalanine, pyroglutamic acid, ribose, serine, and taurine	fumaric acid	threonine	not specified	The top five pathways enriched in the COVID-19 pneumonia group were arginine biosynthesis, glutathione metabolism, aminoacyl-tRNA biosynthesis, pyruvate metabolism, and alanine, aspartate, and glutamate metabolism.		The limitations include a bias due to more male than female patients, not accounting for cyclic changes of the blood metabolome in female individuals initially, and not correcting for several underlying factors such as diet or medication​​.	the study identified significant metabolic alterations between COVID-19 and non-COVID-19 pneumonia, which could be helpful in distinguishing between these conditions and understanding their pathophysiology.
Predictive Biomarkers of Intensive Care Unit and Mechanical Ventilation Duration in Critically-Ill Coronavirus Disease 2019 Patients	Sara Taleb		12-Aug-2021	to detect early metabolic changes in critically-ill COVID-19 patients under invasive mechanical ventilation (IMV) in the intensive care unit (ICU) to determine if these changes can predict recovery patterns, specifically the length of stay (LOS) in the ICU and the duration under IMV.							Critically ill:39	39	within 48hrs of intubation, and after 7 days.					48 +- 11.1		serum	FIA–MS/MS, LC–MS/MS	Targeted	SIMCA 16.0.2 software along with R version 4.0.2		630	D-dimer, kynurenine, p-cresol sulfate	the following metabolites were found to decrease with longer intubation: creatinine, 3-methylhistidine, Lysophosphatidylcholine C20:4 (LysoPC.a.C20.4), ornithine, sphingomyelin C24:1	Kynurenine and p-cresol sulfate levels increased with longer intubation days, while levels of other metabolites like 3-methylhistidine and C24.1 sphingomyelin declined, indicating severity​​.	not specified	Glycine,serine and threonine metabolism, aminoacyl-tRNA biosynthesis, arginine biosynthesis		small size of the cohort	specific metabolites could be used to predict the duration of stay in the ICU and the duration of invasive mechanical ventilation (IMV). Hypoxanthine and betaine were identified as predictors for the length of ICU stay, while kynurenine, 3-methylhistidine, ornithine, p-cresol sulfate, and C24.1 sphingomyelin were associated with the duration of IMV​​
Profiling metabolites and lipoproteins in COMETA, an Italian cohort of COVID-19 patients.	Veronica Ghini		21-Apr-2022	use metabolomics and lipidomics to analyze and define the biochemical alterations caused by COVID-19 in patients at various stages of infection and recovery, compared to post-recovery states.				95 samples from recovered patients		274 from COVID-19 hospitalized patients		369	Within 21 days of hospitalization, after 21 days, and 2-6 months after					COVID-19.21: 67.45, COVID-19>21: 71.49, post-COVID-19: 65.56		plasma	1H NMR	Untargeted	Multivariate analyses, PCA, Random Forest algorithm, Wilcoxon-Mann-Whitney		significantly: 16 metabolites and 74 lipoprotein components​​.	COVID-19.21 group: phenylalanine, mannose, glycoproteins, isoleucine, 3-hydroxybutyric acid, acetoacetic acid, acetone, methionine, tyrosine, valine, lactic acid, acetic acid.	citrate	phenylalanine, mannose, glycoproteins, isoleucine	not specified	Glycine,serine and threonine metabolism, aminoacyl-tRNA biosynthesis, arginine biosynthesis		small number of patients, Ficoll was used as a blood separator in the previous study, which introduces broad resonances in the NMR spectrum.	there are significant alterations in the concentrations of certain metabolites and lipoprotein components between COVID-19 patients and Post COVID-19 subjects. The metabolite levels in patients beyond 21 days are closer to those of Post COVID-19 subjects, while the lipoprotein levels are closer to those of acute infection. The metabolome reverts back to the "healthy" state faster than the lipopro…
Severe COVID-19 Is Characterised by Perturbations in Plasma Amines Correlated with Immune Response Markers, and Linked to Inflammation and Oxidative Stress	Naama Karu		2022-07-02	specifically examined and reported on the quantitative LC-MS/MS profiling of 56 amino acids and derivatives. The study aims to discern differences between ICU and ward patients in relation to their amino acid profiles and to identify correlations between these profiles and markers of immune response, inflammation, and oxidative stress.					44			44	intervals of 3-4 days throughout the study					73		serum	LC-MS/MS	Targeted	paired t-tests for paired analyses, and Pearson correlation analyses, Benjamini–Hochberg method		69	ICU compared to the ward: Kynurenine/Tryptophan (Kyn/Trp) ratio, Methionine sulfone, N6,N6,N6-Trimethyllysine, 4-Hydroxyproline, Glycylglycine, Glutamate, and Proline	ICU compared to the ward: S-Methylcysteine, Tryptophan, and Glutathione​​.	not specified	not specified	oxidative stress and inflammation		small cohort size, ICU bias, lack of control group	there is a significant alteration in amino acid metabolism in severe COVID-19, with a decrease in immune-supporting and antioxidative amines and an increase in post-translational modified amino acids. These changes are tightly correlated with immune response markers and linked to oxidative stress and inflammation, offering a new group of biomarkers for critical COVID-19 patients​​.
The Ability to Normalise Energy Metabolism in Advanced COVID-19 Disease Seems to Be One of the Key Factors Determining the Disease Progression—A Metabolomic NMR Study on Blood Plasma	Eva Baranonicova		2021-05-07	monitor and analyze the changes in the metabolomic response of blood plasma over time in patients with COVID-19 and to determine if there are discernible differences in these responses between patients with positive outcomes (survivors) and those with negative outcomes (worsening condition or non-survivors).				control: 55	53 divided into 2. 1: 34 positive outcome 2: 19 negative outcome			108	Day 1 (after the first night in the hospital), Day 3, and Day 7​​.					median age: 64		plasma	NMR	Targeted	PCA, PLS-DA, ANOVA,Mann–Whitney U-test		24	Glucose, 3-OH-butyrate, citrate, leucine, isoleucine, valine, ketoleucine, ketoisoleucine, ketovaline, creatine, alanine, glutamine, phenylalanine, Phe/Tyr ratio, lipoproteins, acetate, lysine	alanine, glutamine, lipoproteins, acetate.	Phe/Tyr ratio	Phe/Tyr ratio	energy metabolism, amino acid metabolism, and lipid metabolism		not specified	the ability to normalize energy metabolism is a key factor in determining the progression of COVID-19, as evidenced by significant metabolomic changes in patients' blood plasma
The Serum Metabolome of Moderate and Severe COVID-19 Patients Reflects Possible Liver Alterations Involving Carbon and Nitrogen Metabolism	Mariana Caterino		2021-09-02	investigate the metabolic pathways involved in the pathophysiology and progression of COVID-19.				Control: 9 negative PCR	Mild: 20	Moderate: 16	Severe: 16	61	At hospital admission				control group: 46	median age: 58		serum	HPLC-MS/MS, LC-MS/MS, FIA-MS/MS	Targeted	MetaboAnalyst 5.0		143	lactic acid, glutamate, aspartate, phenylalanine, β-alanine, ornithine, arachidonic acid, choline, and xanthine	tiglylcarnitine (C5:1), trigonelline, hippuric acid, deoxycholic acid. In severe cases: serotonin and DHEAS (dehydroepiandrosterone sulfate)	lactic acid, glutamate, glycine, and aspartate showed a positive correlation with the severity of COVID-19. Conversely, trigonelline showed a negative correlation	not specified	glycolysis/gluconeogenesis, pyruvate metabolism, D-glutamine and D-glutamate metabolism, nitrogen metabolism, pyrimidine metabolism, purine metabolism, phenylalanine, tyrosine, and tryptophan biosynthesis, phenylalanine metabolism, arginine biosynthesis, aminoacyl-tRNA biosynthesis, and alanine, aspartate, and glutamate metabolism.			mass spectrometry-based targeted metabolomics analysis of COVID-19 patients' serum revealed a clear signature of SARS-CoV-2 infection effects, including increased lactic acid levels across all disease groups and significant dysregulation in energy production and amino acid metabolism pathways, suggesting a strong impact on metabolism and potential liver metabolism injury​​.
Towards risk stratification and prediction of disease severity and mortality in COVID-19: Next generation metabolomics for the measurement of host response to COVID-19 infection.	Paulo D´Amora	Repeated	01-Dec-2021	explore the relationship between COVID-19 infection and specific metabolic signatures in the host, and to determine if these metabolic markers can be used to predict the severity and potential mortality of the disease.				31	82			113	Admission					mean age: 48.6		plasma	ESI-MS/MS	Targeted	Support Vector Machine (SVM), Partial Least Squares-Discriminant Analysis (PLS-DA), and Random Forests,		186							The main limitations include its nature as an exploratory analysis from a single institution, possible impacts of pharmacologic interventions in the severe group, control group selection, and sample size that limited the thorough examination of clinical parameters against biochemical measures​​.	the severity of COVID-19 infection is a result of the complex interaction between the virus's pathogenicity and the host's response, with host metabolic wellbeing playing a critical role in determining clinical severity.
Untargeted plasma metabolomic fingerprinting highlights several biomarkers for the diagnosis and prognosis of coronavirus disease 19	Celine Occelli		2022-09-29	investigate the metabolome of plasma samples from COVID-19 patients in order to identify prognosis biomarkers that can aid in the diagnosis and prognosis of SARS-CoV-2 infection.				24	86 (mild: 39, moderate: 22, severe: 25)			110	During the peak of the COVID-19 pandemic in France					mild 35 +- 16, mod 60 +- 15, severe 63 +- 14	46 +- 11	plasma	HPLC-MS/MS, HESI III	Untargeted	PLS-DA, MetaboAnalyst 5.0.			Unsaturated lipids, N-(1-deoxy-1-fructosyl) amino acids (leucine and valine)	Saturated lipids, indole, oxindole, indole-3-propionic acid, 3-methylindole, L-dehydroascorbic acid, phenylalanyl-tryptophan, and citrulline	(N-(1-deoxy-1-fructosyl)alanine and N-(1-deoxy-1-fructosyl)leucine) were higher compared to moderate cases. In contrast, levels of 3-methylindole, L-tryptophan, tiglylcarnitine, gamma-glutamylglutamic acid, and L-arginine were lower​​.	not specified	amino acid biosynthetic pathways and lipid and energy metabolism​​		the study's findings are based on a specific cohort and time period (first wave of COVID-19 in France, 2020), which may limit the generalizability of the results	Modifications in the plasma levels of lipids and amino acids were the main features of these metabolomic signatures, with high levels of unsaturated lipids and fructosyl amino acids and low levels of saturated lipids being identified in the plasma of infected subjects. These serve as robust biomarkers for the diagnosis of SARS-CoV-2 infection and the prognosis of COVID-19 severity.
Urine-based multi-omic comparative analysis of COVID-19 and bacterial sepsis-induced ARDS	Richa Batra		10-Aug-2022	conduct a comparative analysis of urine-based metabolomics and proteomics profiles from two different groups of ARDS patients: those with ARDS due to COVID-19 and those with ARDS induced by bacterial sepsis.				Bacterial sepsis ARDS: 17			42	59	COVID-19 ARDS: 3.5-9 days after admission. Bacterial ARDS: 1-2 days after admission					median age: 58.3		urine	UPLC-MS/MS	Untargeted										differences in sample collection and storage protocols due to different collection years, a limited and imbalanced sample size, potential missed associations due to limited coverage of metabolomics and proteomics platforms, and the study being limited to statistical associations in a single cohort without an independent cohort for replication​​.	the study aimed to elucidate molecular differences between COVID-19 ARDS and bacterial sepsis-induced ARDS using a urine-based multi-omic approach.
Circulating N-formylmethionine and metabolic shift in critical illness: a multicohort metabolomics study	Martin Ingi Sigurdsson	Assess the influence of one metabolite over others	2022-10-19	investigate whether the response to N-formylmethionine, a molecule released during cell stress and degradation of mitochondria, is associated with changes in specific metabolites (metabolomic shift-related metabolites) in critically ill adults and if this response correlates with an increase in 28-day mortality.
